# Supplementary material for: Genetic variation for resistance to the specific fly pathogen Entomophthora muscae
Source: Sci Rep. 2020 Aug 31;10:14284. doi: 10.1038/s41598-020-71262-w (PMC7459287; doi:10.1038/s41598-020-71262-w)
Supplement: Supplementary file 1 — Supplementary Table 1. [file 41598_2020_71262_MOESM1_ESM.xlsx]

## Sheet: All data
Start date	Strain	Vial	Count	Day 0, PM	Day 1, AM	Day 1, PM	Day 2, AM	Day 2, PM	Day 3, AM	Day 3, PM	Day 4, AM	Day 4, PM	Day 5, AM	Day 5, PM	Day 6, AM	Day 6, PM	Day 7, AM	Day 7, PM
2019-05-21	Cs WF	Cs WF (A)	(1) F cad									1
2019-05-21	Cs WF	Cs WF (A)	(2) M cad									1		1
2019-05-21	Cs WF	Cs WF (A)	(3) Total cad	0	0	0	0	0	0	0	0	2	0	1	0	0	0	0
2019-05-21	Cs WF	Cs WF (A)	(4) F NI
2019-05-21	Cs WF	Cs WF (A)	(5) M NI								1				1	1	2
2019-05-21	Cs WF	Cs WF (A)	(6) Total NI	0	0	0	0	0	0	0	1	0	0	0	1	1	2	0
2019-05-21	Cs WF	Cs WF (A)	(7) F alive	25	25	25	25	25	25	25	25	24	24	24	24	24	24	24
2019-05-21	Cs WF	Cs WF (A)	(8) M alive	25	25	25	25	25	25	25	24	23	23	22	21	20	18	18
2019-05-21	Cs WF	Cs WF (A)	(9) Total alive	50	50	50	50	50	50	50	49	47	47	46	45	44	42	42
2019-05-21	Ral 105	Ral 105 (A)	(1) F cad
2019-05-21	Ral 105	Ral 105 (A)	(2) M cad
2019-05-21	Ral 105	Ral 105 (A)	(3) Total cad	0	0	0	0	0	0	0	0	0	0	0	0	0	0	0
2019-05-21	Ral 105	Ral 105 (A)	(4) F NI							1				7
2019-05-21	Ral 105	Ral 105 (A)	(5) M NI				1							1
2019-05-21	Ral 105	Ral 105 (A)	(6) Total NI	0	0	0	1	0	0	1	0	0	0	8	0	0	0	0
2019-05-21	Ral 105	Ral 105 (A)	(7) F alive	25	25	25	25	25	25	24	24	24	24	17	17	17	17	17
2019-05-21	Ral 105	Ral 105 (A)	(8) M alive	25	25	25	24	24	24	24	24	24	24	23	23	23	23	23
2019-05-21	Ral 105	Ral 105 (A)	(9) Total alive	50	50	50	49	49	49	48	48	48	48	40	40	40	40	40
2019-05-21	Ral 227	Ral 227 (A)	(1) F cad									11	1	9		2
2019-05-21	Ral 227	Ral 227 (A)	(2) M cad									20		4
2019-05-21	Ral 227	Ral 227 (A)	(3) Total cad	0	0	0	0	0	0	0	0	31	1	13	0	2	0	0
2019-05-21	Ral 227	Ral 227 (A)	(4) F NI				2
2019-05-21	Ral 227	Ral 227 (A)	(5) M NI							1
2019-05-21	Ral 227	Ral 227 (A)	(6) Total NI	0	0	0	2	0	0	1	0	0	0	0	0	0	0	0
2019-05-21	Ral 227	Ral 227 (A)	(7) F alive	25	25	25	23	23	23	23	23	12	11	2	2	0	0	0
2019-05-21	Ral 227	Ral 227 (A)	(8) M alive	25	25	25	25	25	25	24	24	4	4	0	0	0	0	0
2019-05-21	Ral 227	Ral 227 (A)	(9) Total alive	50	50	50	48	48	48	47	47	16	15	2	2	0	0	0
2019-05-21	Ral 310	Ral 310 (A)	(1) F cad									1		5				1
2019-05-21	Ral 310	Ral 310 (A)	(2) M cad											2
2019-05-21	Ral 310	Ral 310 (A)	(3) Total cad	0	0	0	0	0	0	0	0	1	0	7	0	0	0	1
2019-05-21	Ral 310	Ral 310 (A)	(4) F NI			1		3					1
2019-05-21	Ral 310	Ral 310 (A)	(5) M NI							1			1
2019-05-21	Ral 310	Ral 310 (A)	(6) Total NI	0	0	1	0	3	0	1	0	0	2	0	0	0	0	0
2019-05-21	Ral 310	Ral 310 (A)	(7) F alive	25	25	24	24	21	21	21	21	20	19	14	14	14	14	13
2019-05-21	Ral 310	Ral 310 (A)	(8) M alive	25	25	25	25	25	25	24	24	24	23	21	21	21	21	21
2019-05-21	Ral 310	Ral 310 (A)	(9) Total alive	50	50	49	49	46	46	45	45	44	42	35	35	35	35	34
2019-05-21	Ral 321	Ral 321 (A)	(1) F cad									3		13	1	1		1
2019-05-21	Ral 321	Ral 321 (A)	(2) M cad									5		8	1	0
2019-05-21	Ral 321	Ral 321 (A)	(3) Total cad	0	0	0	0	0	0	0	0	8	0	21	2	1	0	1
2019-05-21	Ral 321	Ral 321 (A)	(4) F NI											1
2019-05-21	Ral 321	Ral 321 (A)	(5) M NI															1
2019-05-21	Ral 321	Ral 321 (A)	(6) Total NI	0	0	0	0	0	0	0	0	0	0	1	0	0	0	1
2019-05-21	Ral 321	Ral 321 (A)	(7) F alive	25	25	25	25	25	25	25	25	22	22	8	7	6	6	5
2019-05-21	Ral 321	Ral 321 (A)	(8) M alive	25	25	25	25	25	25	25	25	20	20	12	11	11	11	10
2019-05-21	Ral 321	Ral 321 (A)	(9) Total alive	50	50	50	50	50	50	50	50	42	42	20	18	17	17	15
2019-05-21	Ral 332	Ral 332 (A)	(1) F cad									5		14		1		1
2019-05-21	Ral 332	Ral 332 (A)	(2) M cad									5		1		1
2019-05-21	Ral 332	Ral 332 (A)	(3) Total cad	0	0	0	0	0	0	0	0	10	0	15	0	2	0	1
2019-05-21	Ral 332	Ral 332 (A)	(4) F NI
2019-05-21	Ral 332	Ral 332 (A)	(5) M NI			1		1								1	1
2019-05-21	Ral 332	Ral 332 (A)	(6) Total NI	0	0	1	0	1	0	0	0	0	0	0	0	1	1	0
2019-05-21	Ral 332	Ral 332 (A)	(7) F alive	25	25	25	25	25	25	25	25	20	20	6	6	5	5	4
2019-05-21	Ral 332	Ral 332 (A)	(8) M alive	25	25	24	24	23	23	23	23	18	18	17	17	15	14	14
2019-05-21	Ral 332	Ral 332 (A)	(9) Total alive	50	50	49	49	48	48	48	48	38	38	23	23	20	19	18
2019-05-21	Ral 335	Ral 335 (A)	(1) F cad									2		11		2
2019-05-21	Ral 335	Ral 335 (A)	(2) M cad									4		9		1
2019-05-21	Ral 335	Ral 335 (A)	(3) Total cad	0	0	0	0	0	0	0	0	6	0	20	0	3	0	0
2019-05-21	Ral 335	Ral 335 (A)	(4) F NI							1
2019-05-21	Ral 335	Ral 335 (A)	(5) M NI					1		1			1
2019-05-21	Ral 335	Ral 335 (A)	(6) Total NI	0	0	0	0	1	0	2	0	0	1	0	0	0	0	0
2019-05-21	Ral 335	Ral 335 (A)	(7) F alive	25	25	25	25	25	25	24	24	22	22	11	11	9	9	9
2019-05-21	Ral 335	Ral 335 (A)	(8) M alive	25	25	25	25	24	24	23	23	19	18	9	9	8	8	8
2019-05-21	Ral 335	Ral 335 (A)	(9) Total alive	50	50	50	50	49	49	47	47	41	40	20	20	17	17	17
2019-05-21	Ral 362	Ral 362 (A)	(1) F cad
2019-05-21	Ral 362	Ral 362 (A)	(2) M cad											3
2019-05-21	Ral 362	Ral 362 (A)	(3) Total cad	0	0	0	0	0	0	0	0	0	0	3	0	0	0	0
2019-05-21	Ral 362	Ral 362 (A)	(4) F NI					1	1
2019-05-21	Ral 362	Ral 362 (A)	(5) M NI		1
2019-05-21	Ral 362	Ral 362 (A)	(6) Total NI	0	1	0	0	1	1	0	0	0	0	0	0	0	0	0
2019-05-21	Ral 362	Ral 362 (A)	(7) F alive	25	25	25	25	24	23	23	23	23	23	23	23	23	23	23
2019-05-21	Ral 362	Ral 362 (A)	(8) M alive	25	24	24	24	24	24	24	24	24	24	21	21	21	21	21
2019-05-21	Ral 362	Ral 362 (A)	(9) Total alive	50	49	49	49	48	47	47	47	47	47	44	44	44	44	44
2019-05-21	Ral 38	Ral 38 (A)	(1) F cad	0	0	0	0	0	0	0	0	0	0	2	0	1	0	0
2019-05-21	Ral 38	Ral 38 (A)	(2) M cad	0	0	0	0	0	0	0	0	0	0	0	0	0	0	0
2019-05-21	Ral 38	Ral 38 (A)	(3) Total cad	0	0	0	0	0	0	0	0	0	0	2	0	1	0	0
2019-05-21	Ral 38	Ral 38 (A)	(4) F NI	0	0	0	0	0	0	0	0	0	0	0	0	1	1	1
2019-05-21	Ral 38	Ral 38 (A)	(5) M NI	0	0	1	0	0	0	0	0	1	0	0	0	0	0	0
2019-05-21	Ral 38	Ral 38 (A)	(6) Total NI	0	0	1	0	0	0	0	0	1	0	0	0	1	1	1
2019-05-21	Ral 38	Ral 38 (A)	(7) F alive	25	25	25	25	25	25	25	25	25	25	23	25	23	24	24
2019-05-21	Ral 38	Ral 38 (A)	(8) M alive	25	25	24	25	25	25	25	25	24	25	25	25	25	25	25
2019-05-21	Ral 38	Ral 38 (A)	(9) Total alive	50	50	49	49	49	49	49	49	48	48	46	46	44	43	42
2019-05-21	Ral 381	Ral 381 (A)	(1) F cad										1	13		2
2019-05-21	Ral 381	Ral 381 (A)	(2) M cad										2	4		2
2019-05-21	Ral 381	Ral 381 (A)	(3) Total cad	0	0	0	0	0	0	0	0	0	3	17	0	4	0	0
2019-05-21	Ral 381	Ral 381 (A)	(4) F NI						2			1
2019-05-21	Ral 381	Ral 381 (A)	(5) M NI															1
2019-05-21	Ral 381	Ral 381 (A)	(6) Total NI	0	0	0	0	0	2	0	0	1	0	0	0	0	0	1
2019-05-21	Ral 381	Ral 381 (A)	(7) F alive	25	25	25	25	25	23	23	23	22	21	8	8	6	6	6
2019-05-21	Ral 381	Ral 381 (A)	(8) M alive	25	25	25	25	25	25	25	25	25	23	19	19	17	17	16
2019-05-21	Ral 381	Ral 381 (A)	(9) Total alive	50	50	50	50	50	48	48	48	47	44	27	27	23	23	22
2019-05-21	Ral 397	Ral 397 (A)	(1) F cad											1		2
2019-05-21	Ral 397	Ral 397 (A)	(2) M cad													1
2019-05-21	Ral 397	Ral 397 (A)	(3) Total cad	0	0	0	0	0	0	0	0	0	0	1	0	3	0	0
2019-05-21	Ral 397	Ral 397 (A)	(4) F NI											0	1	2
2019-05-21	Ral 397	Ral 397 (A)	(5) M NI
2019-05-21	Ral 397	Ral 397 (A)	(6) Total NI	0	0	0	0	0	0	0	0	0	0	0	1	2	0	0
2019-05-21	Ral 397	Ral 397 (A)	(7) F alive	25	25	25	25	25	25	25	25	25	25	24	23	19	19	19
2019-05-21	Ral 397	Ral 397 (A)	(8) M alive	25	25	25	25	25	25	25	25	25	25	25	25	24	24	24
2019-05-21	Ral 397	Ral 397 (A)	(9) Total alive	50	50	50	50	50	50	50	50	50	50	49	48	43	43	43
2019-05-21	Ral 399	Ral 399 (A)	(1) F cad											7		1
2019-05-21	Ral 399	Ral 399 (A)	(2) M cad													1
2019-05-21	Ral 399	Ral 399 (A)	(3) Total cad	0	0	0	0	0	0	0	0	0	0	7	0	2	0	0
2019-05-21	Ral 399	Ral 399 (A)	(4) F NI							1
2019-05-21	Ral 399	Ral 399 (A)	(5) M NI				1											1
2019-05-21	Ral 399	Ral 399 (A)	(6) Total NI	0	0	0	1	0	0	1	0	0	0	0	0	0	0	1
2019-05-21	Ral 399	Ral 399 (A)	(7) F alive	25	25	25	25	25	25	24	24	24	24	17	17	16	16	16
2019-05-21	Ral 399	Ral 399 (A)	(8) M alive	25	25	25	24	24	24	24	24	24	24	24	24	23	23	22
2019-05-21	Ral 399	Ral 399 (A)	(9) Total alive	50	50	50	49	49	49	48	48	48	48	41	41	39	39	38
2019-05-21	Ral 439	Ral 439 (A)	(1) F cad									1		6		1
2019-05-21	Ral 439	Ral 439 (A)	(2) M cad											1		2
2019-05-21	Ral 439	Ral 439 (A)	(3) Total cad	0	0	0	0	0	0	0	0	1	0	7	0	3	0	0
2019-05-21	Ral 439	Ral 439 (A)	(4) F NI						1				1
2019-05-21	Ral 439	Ral 439 (A)	(5) M NI
2019-05-21	Ral 439	Ral 439 (A)	(6) Total NI	0	0	0	0	0	1	0	0	0	1	0	0	0	0	0
2019-05-21	Ral 439	Ral 439 (A)	(7) F alive	25	25	25	25	25	24	24	24	23	22	16	16	15	15	15
2019-05-21	Ral 439	Ral 439 (A)	(8) M alive	25	25	25	25	25	25	25	25	25	25	24	24	22	22	22
2019-05-21	Ral 439	Ral 439 (A)	(9) Total alive	50	50	50	50	50	49	49	49	48	47	40	40	37	37	37
2019-05-21	Ral 443	Ral 443 (A)	(1) F cad									1		6		2
2019-05-21	Ral 443	Ral 443 (A)	(2) M cad									2		3		2		1
2019-05-21	Ral 443	Ral 443 (A)	(3) Total cad	0	0	0	0	0	0	0	0	3	0	9	0	4	0	1
2019-05-21	Ral 443	Ral 443 (A)	(4) F NI			1					1
2019-05-21	Ral 443	Ral 443 (A)	(5) M NI		2		1	1
2019-05-21	Ral 443	Ral 443 (A)	(6) Total NI	0	2	1	1	1	0	0	1	0	0	0	0	0	0	0
2019-05-21	Ral 443	Ral 443 (A)	(7) F alive	25	25	24	24	24	24	24	23	22	22	16	16	14	14	14
2019-05-21	Ral 443	Ral 443 (A)	(8) M alive	25	23	23	22	21	21	21	21	19	19	16	16	14	14	13
2019-05-21	Ral 443	Ral 443 (A)	(9) Total alive	50	48	47	46	45	45	45	44	41	41	32	32	28	28	27
2019-05-21	Ral 45	Ral 45 (A)	(1) F cad	0	0	0	0	0	0	0	0	1	0	1	0	3	0	0
2019-05-21	Ral 45	Ral 45 (A)	(2) M cad	0	0	0	0	0	0	0	0	0	0	2	0	0	0	0
2019-05-21	Ral 45	Ral 45 (A)	(3) Total cad	0	0	0	0	0	0	0	0	1	0	3	0	3	0	0
2019-05-21	Ral 45	Ral 45 (A)	(4) F NI	0	0	0	0	2	0	0	1	0	0	0	0	0	0	0
2019-05-21	Ral 45	Ral 45 (A)	(5) M NI	0	0	0	0	1	0	2	0	0	0	0	0	0	1	0
2019-05-21	Ral 45	Ral 45 (A)	(6) Total NI	0	0	0	0	3	0	2	1	0	0	0	0	0	1	0
2019-05-21	Ral 45	Ral 45 (A)	(7) F alive	25	25	25	25	23	23	23	22	21	21	20	20	17	17	17
2019-05-21	Ral 45	Ral 45 (A)	(8) M alive	25	25	25	25	24	24	22	22	22	22	20	20	20	19	19
2019-05-21	Ral 45	Ral 45 (A)	(9) Total alive	50	50	50	50	47	47	45	44	43	43	40	40	37	36	36
2019-05-21	Ral 48	Ral 48 (A)	(1) F cad											1		2
2019-05-21	Ral 48	Ral 48 (A)	(2) M cad
2019-05-21	Ral 48	Ral 48 (A)	(3) Total cad	0	0	0	0	0	0	0	0	0	0	1	0	2	0	0
2019-05-21	Ral 48	Ral 48 (A)	(4) F NI
2019-05-21	Ral 48	Ral 48 (A)	(5) M NI									1			1
2019-05-21	Ral 48	Ral 48 (A)	(6) Total NI	0	0	0	0	0	0	0	0	1	0	0	1	0	0	0
2019-05-21	Ral 48	Ral 48 (A)	(7) F alive	25	25	25	25	25	25	25	25	25	25	24	24	22	22	22
2019-05-21	Ral 48	Ral 48 (A)	(8) M alive	25	25	25	25	25	25	25	25	24	24	24	23	23	23	23
2019-05-21	Ral 48	Ral 48 (A)	(9) Total alive	50	50	50	50	50	50	50	50	49	49	48	47	45	45	45
2019-05-21	Ral 73	Ral 73 (A)	(1) F cad											1
2019-05-21	Ral 73	Ral 73 (A)	(2) M cad											2
2019-05-21	Ral 73	Ral 73 (A)	(3) Total cad	0	0	0	0	0	0	0	0	0	0	3	0	0	0	0
2019-05-21	Ral 73	Ral 73 (A)	(4) F NI						1	1					1		2
2019-05-21	Ral 73	Ral 73 (A)	(5) M NI			1			1								1
2019-05-21	Ral 73	Ral 73 (A)	(6) Total NI	0	0	1	0	0	2	1	0	0	0	0	1	0	3	0
2019-05-21	Ral 73	Ral 73 (A)	(7) F alive	25	25	25	25	25	24	23	23	23	23	22	21	21	19	19
2019-05-21	Ral 73	Ral 73 (A)	(8) M alive	25	25	24	24	24	23	23	23	23	23	21	21	21	20	20
2019-05-21	Ral 73	Ral 73 (A)	(9) Total alive	50	50	49	49	49	47	46	46	46	46	43	42	42	39	39
2019-05-21	Ral 737	Ral 737 (A)	(1) F cad									10		10
2019-05-21	Ral 737	Ral 737 (A)	(2) M cad									15		5
2019-05-21	Ral 737	Ral 737 (A)	(3) Total cad	0	0	0	0	0	0	0	0	25	0	15	0	0	0	0
2019-05-21	Ral 737	Ral 737 (A)	(4) F NI				1
2019-05-21	Ral 737	Ral 737 (A)	(5) M NI								1		1			1
2019-05-21	Ral 737	Ral 737 (A)	(6) Total NI	0	0	0	1	0	0	0	1	0	1	0	0	1	0	0
2019-05-21	Ral 737	Ral 737 (A)	(7) F alive	25	25	25	24	24	24	24	24	14	14	4	4	4	4	4
2019-05-21	Ral 737	Ral 737 (A)	(8) M alive	25	25	25	25	25	25	25	24	9	8	3	3	2	2	2
2019-05-21	Ral 737	Ral 737 (A)	(9) Total alive	50	50	50	49	49	49	49	48	23	22	7	7	6	6	6
2019-05-21	Ral 790	Ral 790 (A)	(1) F cad											3		3
2019-05-21	Ral 790	Ral 790 (A)	(2) M cad											2		1
2019-05-21	Ral 790	Ral 790 (A)	(3) Total cad	0	0	0	0	0	0	0	0	0	0	5	0	4	0	0
2019-05-21	Ral 790	Ral 790 (A)	(4) F NI						1
2019-05-21	Ral 790	Ral 790 (A)	(5) M NI
2019-05-21	Ral 790	Ral 790 (A)	(6) Total NI	0	0	0	0	0	1	0	0	0	0	0	0	0	0	0
2019-05-21	Ral 790	Ral 790 (A)	(7) F alive	25	25	25	25	25	24	24	24	24	24	21	21	18	18	18
2019-05-21	Ral 790	Ral 790 (A)	(8) M alive	25	25	25	25	25	25	25	25	25	25	23	23	22	22	22
2019-05-21	Ral 790	Ral 790 (A)	(9) Total alive	50	50	50	50	50	49	49	49	49	49	44	44	40	40	40
2019-05-21	Ral 808	Ral 808 (A)	(1) F cad											8		1
2019-05-21	Ral 808	Ral 808 (A)	(2) M cad									3		1		1
2019-05-21	Ral 808	Ral 808 (A)	(3) Total cad	0	0	0	0	0	0	0	0	3	0	9	0	2	0	0
2019-05-21	Ral 808	Ral 808 (A)	(4) F NI
2019-05-21	Ral 808	Ral 808 (A)	(5) M NI
2019-05-21	Ral 808	Ral 808 (A)	(6) Total NI	0	0	0	0	0	0	0	0	0	0	0	0	0	0	0
2019-05-21	Ral 808	Ral 808 (A)	(7) F alive	25	25	25	25	25	25	25	25	25	25	17	17	16	16	16
2019-05-21	Ral 808	Ral 808 (A)	(8) M alive	25	25	25	25	25	25	25	25	22	22	21	21	20	20	20
2019-05-21	Ral 808	Ral 808 (A)	(9) Total alive	50	50	50	50	50	50	50	50	47	47	38	38	36	36	36
2019-05-21	Ral 890	Ral 890 (A)	(1) F cad
2019-05-21	Ral 890	Ral 890 (A)	(2) M cad
2019-05-21	Ral 890	Ral 890 (A)	(3) Total cad	0	0	0	0	0	0	0	0	0	0	0	0	0	0	0
2019-05-21	Ral 890	Ral 890 (A)	(4) F NI				2	1	2					5
2019-05-21	Ral 890	Ral 890 (A)	(5) M NI										1	4
2019-05-21	Ral 890	Ral 890 (A)	(6) Total NI	0	0	0	2	1	2	0	0	0	1	9	0	0	0	0
2019-05-21	Ral 890	Ral 890 (A)	(7) F alive	25	25	25	23	22	20	20	20	20	20	15	15	15	15	15
2019-05-21	Ral 890	Ral 890 (A)	(8) M alive	25	25	25	25	25	25	25	25	25	24	20	20	20	20	20
2019-05-21	Ral 890	Ral 890 (A)	(9) Total alive	50	50	50	48	47	45	45	45	45	44	35	35	35	35	35
2019-05-22	Cs WF	Cs WF (B)	(1) F cad									1		9		3
2019-05-22	Cs WF	Cs WF (B)	(2) M cad									1
2019-05-22	Cs WF	Cs WF (B)	(3) Total cad	0	0	0	0	0	0	0	0	2	0	9	0	3	0	0
2019-05-22	Cs WF	Cs WF (B)	(4) F NI						1
2019-05-22	Cs WF	Cs WF (B)	(5) M NI													1
2019-05-22	Cs WF	Cs WF (B)	(6) Total NI	0	0	0	0	0	1	0	0	0	0	0	0	1	0	0
2019-05-22	Cs WF	Cs WF (B)	(7) F alive	25	25	25	25	25	24	24	24	23	23	14	14	11	11	11
2019-05-22	Cs WF	Cs WF (B)	(8) M alive	25	25	25	25	25	25	25	25	24	24	24	24	23	23	23
2019-05-22	Cs WF	Cs WF (B)	(9) Total alive	50	50	50	50	50	49	49	49	47	47	38	38	34	34	34
2019-05-22	Ral 105	Ral 105 (B)	(1) F cad											4		1
2019-05-22	Ral 105	Ral 105 (B)	(2) M cad											1
2019-05-22	Ral 105	Ral 105 (B)	(3) Total cad	0	0	0	0	0	0	0	0	0	0	5	0	1	0	0
2019-05-22	Ral 105	Ral 105 (B)	(4) F NI
2019-05-22	Ral 105	Ral 105 (B)	(5) M NI								1						1
2019-05-22	Ral 105	Ral 105 (B)	(6) Total NI	0	0	0	0	0	0	0	1	0	0	0	0	0	1	0
2019-05-22	Ral 105	Ral 105 (B)	(7) F alive	25	25	25	25	25	25	25	25	25	25	21	21	20	20	20
2019-05-22	Ral 105	Ral 105 (B)	(8) M alive	25	25	25	25	25	25	25	24	24	24	23	23	23	22	22
2019-05-22	Ral 105	Ral 105 (B)	(9) Total alive	50	50	50	50	50	50	50	49	49	49	44	44	43	42	42
2019-05-22	Ral 227	Ral 227 (B)	(1) F cad									16		5
2019-05-22	Ral 227	Ral 227 (B)	(2) M cad								2	17		2
2019-05-22	Ral 227	Ral 227 (B)	(3) Total cad	0	0	0	0	0	0	0	2	33	0	7	0	0	0	0
2019-05-22	Ral 227	Ral 227 (B)	(4) F NI				1		1	1	1
2019-05-22	Ral 227	Ral 227 (B)	(5) M NI				2	1
2019-05-22	Ral 227	Ral 227 (B)	(6) Total NI	0	0	0	3	1	1	1	1	0	0	0	0	0	0	0
2019-05-22	Ral 227	Ral 227 (B)	(7) F alive	25	25	25	24	24	23	22	21	5	5	0	0	0	0	0
2019-05-22	Ral 227	Ral 227 (B)	(8) M alive	24	24	24	22	21	21	21	19	2	2	0	0	0	0	0
2019-05-22	Ral 227	Ral 227 (B)	(9) Total alive	49	49	49	46	45	44	43	40	7	7	0	0	0	0	0
2019-05-22	Ral 310	Ral 310 (B)	(1) F cad											2		1
2019-05-22	Ral 310	Ral 310 (B)	(2) M cad									3		4		2
2019-05-22	Ral 310	Ral 310 (B)	(3) Total cad	0	0	0	0	0	0	0	0	3	0	6	0	3	0	0
2019-05-22	Ral 310	Ral 310 (B)	(4) F NI			1	1					1	1
2019-05-22	Ral 310	Ral 310 (B)	(5) M NI				1							1
2019-05-22	Ral 310	Ral 310 (B)	(6) Total NI	0	0	1	2	0	0	0	0	1	1	1	0	0	0	0
2019-05-22	Ral 310	Ral 310 (B)	(7) F alive	25	25	24	23	23	23	23	23	22	21	19	19	18	18	18
2019-05-22	Ral 310	Ral 310 (B)	(8) M alive	25	25	25	24	24	24	24	24	21	21	16	16	14	14	14
2019-05-22	Ral 310	Ral 310 (B)	(9) Total alive	50	50	49	47	47	47	47	47	43	42	35	35	32	32	32
2019-05-22	Ral 321	Ral 321 (B)	(1) F cad									2		2
2019-05-22	Ral 321	Ral 321 (B)	(2) M cad								1	1	1	2		2
2019-05-22	Ral 321	Ral 321 (B)	(3) Total cad	0	0	0	0	0	0	0	1	3	1	4	0	2	0	0
2019-05-22	Ral 321	Ral 321 (B)	(4) F NI						1								1
2019-05-22	Ral 321	Ral 321 (B)	(5) M NI										2				1
2019-05-22	Ral 321	Ral 321 (B)	(6) Total NI	0	0	0	0	0	1	0	0	0	2	0	0	0	2	0
2019-05-22	Ral 321	Ral 321 (B)	(7) F alive	25	25	25	25	25	24	24	24	22	22	20	20	20	19	19
2019-05-22	Ral 321	Ral 321 (B)	(8) M alive	25	25	25	25	25	25	25	24	23	20	18	18	16	15	15
2019-05-22	Ral 321	Ral 321 (B)	(9) Total alive	50	50	50	50	50	49	49	48	45	42	38	38	36	34	34
2019-05-22	Ral 332	Ral 332 (B)	(1) F cad									3		3		1
2019-05-22	Ral 332	Ral 332 (B)	(2) M cad									3		2
2019-05-22	Ral 332	Ral 332 (B)	(3) Total cad	0	0	0	0	0	0	0	0	6	0	5	0	1	0	0
2019-05-22	Ral 332	Ral 332 (B)	(4) F NI		1				3		1
2019-05-22	Ral 332	Ral 332 (B)	(5) M NI														1
2019-05-22	Ral 332	Ral 332 (B)	(6) Total NI	0	1	0	0	0	3	0	1	0	0	0	0	0	1	0
2019-05-22	Ral 332	Ral 332 (B)	(7) F alive	20	19	19	19	19	16	16	15	12	12	9	9	8	8	8
2019-05-22	Ral 332	Ral 332 (B)	(8) M alive	25	25	25	25	25	25	25	25	22	22	20	20	20	19	19
2019-05-22	Ral 332	Ral 332 (B)	(9) Total alive	45	44	44	44	44	41	41	40	34	34	29	29	28	27	27
2019-05-22	Ral 335	Ral 335 (B)	(1) F cad									6		4
2019-05-22	Ral 335	Ral 335 (B)	(2) M cad											3
2019-05-22	Ral 335	Ral 335 (B)	(3) Total cad	0	0	0	0	0	0	0	0	6	0	7	0	0	0	0
2019-05-22	Ral 335	Ral 335 (B)	(4) F NI						1									1
2019-05-22	Ral 335	Ral 335 (B)	(5) M NI
2019-05-22	Ral 335	Ral 335 (B)	(6) Total NI	0	0	0	0	0	1	0	0	0	0	0	0	0	0	1
2019-05-22	Ral 335	Ral 335 (B)	(7) F alive	25	25	25	25	25	24	24	24	18	18	14	14	14	14	13
2019-05-22	Ral 335	Ral 335 (B)	(8) M alive	25	25	25	25	25	25	25	25	25	25	22	22	22	22	22
2019-05-22	Ral 335	Ral 335 (B)	(9) Total alive	50	50	50	50	50	49	49	49	43	43	36	36	36	36	35
2019-05-22	Ral 362	Ral 362 (B)	(1) F cad											2
2019-05-22	Ral 362	Ral 362 (B)	(2) M cad											2		3
2019-05-22	Ral 362	Ral 362 (B)	(3) Total cad	0	0	0	0	0	0	0	0	0	0	4	0	3	0	0
2019-05-22	Ral 362	Ral 362 (B)	(4) F NI							1		1		1	1
2019-05-22	Ral 362	Ral 362 (B)	(5) M NI										1					1
2019-05-22	Ral 362	Ral 362 (B)	(6) Total NI	0	0	0	0	0	0	1	0	1	1	1	1	0	0	1
2019-05-22	Ral 362	Ral 362 (B)	(7) F alive	26	26	26	26	26	26	25	25	24	24	21	20	20	20	20
2019-05-22	Ral 362	Ral 362 (B)	(8) M alive	25	25	25	25	25	25	25	25	25	24	22	22	19	19	18
2019-05-22	Ral 362	Ral 362 (B)	(9) Total alive	51	51	51	51	51	51	50	50	49	48	43	42	39	39	38
2019-05-22	Ral 38	Ral 38 (B)	(1) F cad									1		2
2019-05-22	Ral 38	Ral 38 (B)	(2) M cad											1
2019-05-22	Ral 38	Ral 38 (B)	(3) Total cad	0	0	0	0	0	0	0	0	1	0	3	0	0	0	0
2019-05-22	Ral 38	Ral 38 (B)	(4) F NI														1
2019-05-22	Ral 38	Ral 38 (B)	(5) M NI
2019-05-22	Ral 38	Ral 38 (B)	(6) Total NI	0	0	0	0	0	0	0	0	0	0	0	0	0	1	0
2019-05-22	Ral 38	Ral 38 (B)	(7) F alive	25	25	25	25	25	25	25	25	24	24	22	22	22	21	21
2019-05-22	Ral 38	Ral 38 (B)	(8) M alive	25	25	25	25	25	25	25	25	25	25	24	24	24	24	24
2019-05-22	Ral 38	Ral 38 (B)	(9) Total alive	50	50	50	50	50	50	50	50	49	49	46	46	46	45	45
2019-05-22	Ral 381	Ral 381 (B)	(1) F cad									3		11		4
2019-05-22	Ral 381	Ral 381 (B)	(2) M cad									2	2	3		2
2019-05-22	Ral 381	Ral 381 (B)	(3) Total cad	0	0	0	0	0	0	0	0	5	2	14	0	6	0	0
2019-05-22	Ral 381	Ral 381 (B)	(4) F NI
2019-05-22	Ral 381	Ral 381 (B)	(5) M NI							1	1
2019-05-22	Ral 381	Ral 381 (B)	(6) Total NI	0	0	0	0	0	0	1	1	0	0	0	0	0	0	0
2019-05-22	Ral 381	Ral 381 (B)	(7) F alive	25	25	25	25	25	25	25	25	22	22	11	11	7	7	7
2019-05-22	Ral 381	Ral 381 (B)	(8) M alive	25	25	25	25	25	25	24	23	21	19	16	16	14	14	14
2019-05-22	Ral 381	Ral 381 (B)	(9) Total alive	50	50	50	50	50	50	49	48	43	41	27	27	21	21	21
2019-05-22	Ral 397	Ral 397 (B)	(1) F cad									2		4		2
2019-05-22	Ral 397	Ral 397 (B)	(2) M cad									3		3		1
2019-05-22	Ral 397	Ral 397 (B)	(3) Total cad	0	0	0	0	0	0	0	0	5	0	7	0	3	0	0
2019-05-22	Ral 397	Ral 397 (B)	(4) F NI				1				1
2019-05-22	Ral 397	Ral 397 (B)	(5) M NI										1
2019-05-22	Ral 397	Ral 397 (B)	(6) Total NI	0	0	0	1	0	0	0	1	0	1	0	0	0	0	0
2019-05-22	Ral 397	Ral 397 (B)	(7) F alive	25	25	25	24	24	24	24	23	21	21	17	17	15	15	15
2019-05-22	Ral 397	Ral 397 (B)	(8) M alive	25	25	25	25	25	25	25	25	22	21	18	18	17	17	17
2019-05-22	Ral 397	Ral 397 (B)	(9) Total alive	50	50	50	49	49	49	49	48	43	42	35	35	32	32	32
2019-05-22	Ral 399	Ral 399 (B)	(1) F cad											2
2019-05-22	Ral 399	Ral 399 (B)	(2) M cad													1
2019-05-22	Ral 399	Ral 399 (B)	(3) Total cad	0	0	0	0	0	0	0	0	0	0	2	0	1	0	0
2019-05-22	Ral 399	Ral 399 (B)	(4) F NI			1
2019-05-22	Ral 399	Ral 399 (B)	(5) M NI
2019-05-22	Ral 399	Ral 399 (B)	(6) Total NI	0	0	1	0	0	0	0	0	0	0	0	0	0	0	0
2019-05-22	Ral 399	Ral 399 (B)	(7) F alive	25	25	24	24	24	24	24	24	24	24	22	22	22	22	22
2019-05-22	Ral 399	Ral 399 (B)	(8) M alive	25	25	25	25	25	25	25	25	25	25	25	25	24	24	24
2019-05-22	Ral 399	Ral 399 (B)	(9) Total alive	50	50	49	49	49	49	49	49	49	49	47	47	46	46	46
2019-05-22	Ral 439	Ral 439 (B)	(1) F cad											4		1
2019-05-22	Ral 439	Ral 439 (B)	(2) M cad											2
2019-05-22	Ral 439	Ral 439 (B)	(3) Total cad	0	0	0	0	0	0	0	0	0	0	6	0	1	0	0
2019-05-22	Ral 439	Ral 439 (B)	(4) F NI				1									1
2019-05-22	Ral 439	Ral 439 (B)	(5) M NI					1						1
2019-05-22	Ral 439	Ral 439 (B)	(6) Total NI	0	0	0	1	1	0	0	0	0	0	1	0	1	0	0
2019-05-22	Ral 439	Ral 439 (B)	(7) F alive	25	25	25	24	24	24	24	24	24	24	20	20	18	18	18
2019-05-22	Ral 439	Ral 439 (B)	(8) M alive	25	25	25	25	24	24	24	24	24	24	21	21	21	21	21
2019-05-22	Ral 439	Ral 439 (B)	(9) Total alive	50	50	50	49	48	48	48	48	48	48	41	41	39	39	39
2019-05-22	Ral 443	Ral 443 (B)	(1) F cad											3		2
2019-05-22	Ral 443	Ral 443 (B)	(2) M cad
2019-05-22	Ral 443	Ral 443 (B)	(3) Total cad	0	0	0	0	0	0	0	0	0	0	3	0	2	0	0
2019-05-22	Ral 443	Ral 443 (B)	(4) F NI				1										3
2019-05-22	Ral 443	Ral 443 (B)	(5) M NI				1					1				1
2019-05-22	Ral 443	Ral 443 (B)	(6) Total NI	0	0	0	2	0	0	0	0	1	0	0	0	1	3	0
2019-05-22	Ral 443	Ral 443 (B)	(7) F alive	25	25	25	24	24	24	24	24	24	24	21	21	19	16	16
2019-05-22	Ral 443	Ral 443 (B)	(8) M alive	25	25	25	24	24	24	24	24	23	23	23	23	22	22	22
2019-05-22	Ral 443	Ral 443 (B)	(9) Total alive	50	50	50	48	48	48	48	48	47	47	44	44	41	38	38
2019-05-22	Ral 45	Ral 45 (B)	(1) F cad									2		9		1
2019-05-22	Ral 45	Ral 45 (B)	(2) M cad									1		3		1
2019-05-22	Ral 45	Ral 45 (B)	(3) Total cad	0	0	0	0	0	0	0	0	3	0	12	0	2	0	0
2019-05-22	Ral 45	Ral 45 (B)	(4) F NI						3			1
2019-05-22	Ral 45	Ral 45 (B)	(5) M NI					1				1					1
2019-05-22	Ral 45	Ral 45 (B)	(6) Total NI	0	0	0	0	1	3	0	0	2	0	0	0	0	1	0
2019-05-22	Ral 45	Ral 45 (B)	(7) F alive	27	27	27	27	27	24	24	24	21	21	12	12	11	11	11
2019-05-22	Ral 45	Ral 45 (B)	(8) M alive	25	25	25	25	24	24	24	24	22	22	19	19	18	17	17
2019-05-22	Ral 45	Ral 45 (B)	(9) Total alive	52	52	52	52	51	48	48	48	43	43	31	31	29	28	28
2019-05-22	Ral 48	Ral 48 (B)	(1) F cad											1		3
2019-05-22	Ral 48	Ral 48 (B)	(2) M cad									2	1	1		1
2019-05-22	Ral 48	Ral 48 (B)	(3) Total cad	0	0	0	0	0	0	0	0	2	1	2	0	4	0	0
2019-05-22	Ral 48	Ral 48 (B)	(4) F NI													1
2019-05-22	Ral 48	Ral 48 (B)	(5) M NI				2								1
2019-05-22	Ral 48	Ral 48 (B)	(6) Total NI	0	0	0	2	0	0	0	0	0	0	0	1	1	0	0
2019-05-22	Ral 48	Ral 48 (B)	(7) F alive	25	25	25	25	25	25	25	25	25	25	24	24	20	20	20
2019-05-22	Ral 48	Ral 48 (B)	(8) M alive	25	25	25	23	23	23	23	23	21	20	19	18	17	17	17
2019-05-22	Ral 48	Ral 48 (B)	(9) Total alive	50	50	50	48	48	48	48	48	46	45	43	42	37	37	37
2019-05-22	Ral 73	Ral 73 (B)	(1) F cad											2		1
2019-05-22	Ral 73	Ral 73 (B)	(2) M cad											2
2019-05-22	Ral 73	Ral 73 (B)	(3) Total cad	0	0	0	0	0	0	0	0	0	0	4	0	1	0	0
2019-05-22	Ral 73	Ral 73 (B)	(4) F NI			1				2	1						1
2019-05-22	Ral 73	Ral 73 (B)	(5) M NI										1
2019-05-22	Ral 73	Ral 73 (B)	(6) Total NI	0	0	1	0	0	0	2	1	0	1	0	0	0	1	0
2019-05-22	Ral 73	Ral 73 (B)	(7) F alive	25	25	24	24	24	24	22	21	21	21	19	19	18	17	17
2019-05-22	Ral 73	Ral 73 (B)	(8) M alive	25	25	25	25	25	25	25	25	25	24	22	22	22	22	22
2019-05-22	Ral 73	Ral 73 (B)	(9) Total alive	50	50	49	49	49	49	47	46	46	45	41	41	40	39	39
2019-05-22	Ral 737	Ral 737 (B)	(1) F cad									4		5		3
2019-05-22	Ral 737	Ral 737 (B)	(2) M cad									16	1	4		2
2019-05-22	Ral 737	Ral 737 (B)	(3) Total cad	0	0	0	0	0	0	0	0	20	1	9	0	5	0	0
2019-05-22	Ral 737	Ral 737 (B)	(4) F NI				3				1
2019-05-22	Ral 737	Ral 737 (B)	(5) M NI				1		1								1
2019-05-22	Ral 737	Ral 737 (B)	(6) Total NI	0	0	0	4	0	1	0	1	0	0	0	0	0	1	0
2019-05-22	Ral 737	Ral 737 (B)	(7) F alive	25	25	25	22	22	22	22	21	17	17	11	11	7	7	7
2019-05-22	Ral 737	Ral 737 (B)	(8) M alive	25	25	25	24	24	23	23	23	7	6	4	4	3	2	2
2019-05-22	Ral 737	Ral 737 (B)	(9) Total alive	50	50	50	46	46	45	45	44	24	23	15	15	10	9	9
2019-05-22	Ral 790	Ral 790 (B)	(1) F cad											4		2
2019-05-22	Ral 790	Ral 790 (B)	(2) M cad									1		3
2019-05-22	Ral 790	Ral 790 (B)	(3) Total cad	0	0	0	0	0	0	0	0	1	0	7	0	2	0	0
2019-05-22	Ral 790	Ral 790 (B)	(4) F NI				1
2019-05-22	Ral 790	Ral 790 (B)	(5) M NI													1
2019-05-22	Ral 790	Ral 790 (B)	(6) Total NI	0	0	0	1	0	0	0	0	0	0	0	0	1	0	0
2019-05-22	Ral 790	Ral 790 (B)	(7) F alive	25	25	25	24	24	24	24	24	24	24	20	20	18	18	18
2019-05-22	Ral 790	Ral 790 (B)	(8) M alive	25	25	25	25	25	25	25	25	24	24	21	21	20	20	20
2019-05-22	Ral 790	Ral 790 (B)	(9) Total alive	50	50	50	49	49	49	49	49	48	48	41	41	38	38	38
2019-05-22	Ral 808	Ral 808 (B)	(1) F cad									12	1	3
2019-05-22	Ral 808	Ral 808 (B)	(2) M cad									2		9		3
2019-05-22	Ral 808	Ral 808 (B)	(3) Total cad	0	0	0	0	0	0	0	0	14	1	12	0	3	0	0
2019-05-22	Ral 808	Ral 808 (B)	(4) F NI						1					1
2019-05-22	Ral 808	Ral 808 (B)	(5) M NI					1
2019-05-22	Ral 808	Ral 808 (B)	(6) Total NI	0	0	0	0	1	1	0	0	0	0	1	0	0	0	0
2019-05-22	Ral 808	Ral 808 (B)	(7) F alive	25	25	25	25	25	24	24	24	12	11	7	7	7	7	7
2019-05-22	Ral 808	Ral 808 (B)	(8) M alive	25	25	25	25	24	24	24	24	22	22	13	13	10	10	10
2019-05-22	Ral 808	Ral 808 (B)	(9) Total alive	50	50	50	50	49	48	48	48	34	33	20	20	17	17	17
2019-05-22	Ral 890	Ral 890 (B)	(1) F cad									11		7
2019-05-22	Ral 890	Ral 890 (B)	(2) M cad									16		2
2019-05-22	Ral 890	Ral 890 (B)	(3) Total cad	0	0	0	0	0	0	0	0	27	0	9	0	0	0	0
2019-05-22	Ral 890	Ral 890 (B)	(4) F NI								1
2019-05-22	Ral 890	Ral 890 (B)	(5) M NI				1	1
2019-05-22	Ral 890	Ral 890 (B)	(6) Total NI	0	0	0	1	1	0	0	1	0	0	0	0	0	0	0
2019-05-22	Ral 890	Ral 890 (B)	(7) F alive	25	25	25	25	25	25	25	24	13	13	6	6	6	6	6
2019-05-22	Ral 890	Ral 890 (B)	(8) M alive	25	25	25	24	23	23	23	23	7	7	5	5	5	5	5
2019-05-22	Ral 890	Ral 890 (B)	(9) Total alive	50	50	50	49	48	48	48	47	20	20	11	11	11	11	11
2019-05-23	Cs WF	Cs WF (C)	(1) F cad									5	1	8
2019-05-23	Cs WF	Cs WF (C)	(2) M cad									4		3
2019-05-23	Cs WF	Cs WF (C)	(3) Total cad	0	0	0	0	0	0	0	0	9	1	11	0	0	0	0
2019-05-23	Cs WF	Cs WF (C)	(4) F NI					1	1	1			2
2019-05-23	Cs WF	Cs WF (C)	(5) M NI						1	1	2		3		1
2019-05-23	Cs WF	Cs WF (C)	(6) Total NI	0	0	0	0	1	2	2	2	0	5	0	1	0	0	0
2019-05-23	Cs WF	Cs WF (C)	(7) F alive	25	25	25	25	24	23	22	22	17	14	6	6	6	6	6
2019-05-23	Cs WF	Cs WF (C)	(8) M alive	25	25	25	25	25	24	23	21	17	14	11	10	10	10	10
2019-05-23	Cs WF	Cs WF (C)	(9) Total alive	50	50	50	50	49	47	45	43	34	28	17	16	16	16	16
2019-05-23	Ral 105	Ral 105 (C)	(1) F cad										1	7
2019-05-23	Ral 105	Ral 105 (C)	(2) M cad											2		1
2019-05-23	Ral 105	Ral 105 (C)	(3) Total cad	0	0	0	0	0	0	0	0	0	1	9	0	1	0	0
2019-05-23	Ral 105	Ral 105 (C)	(4) F NI							1		1					1
2019-05-23	Ral 105	Ral 105 (C)	(5) M NI						1
2019-05-23	Ral 105	Ral 105 (C)	(6) Total NI	0	0	0	0	0	1	1	0	1	0	0	0	0	1	0
2019-05-23	Ral 105	Ral 105 (C)	(7) F alive	26	26	26	26	26	26	25	25	24	23	16	16	16	15	15
2019-05-23	Ral 105	Ral 105 (C)	(8) M alive	24	24	24	24	24	23	23	23	23	23	21	21	20	20	20
2019-05-23	Ral 105	Ral 105 (C)	(9) Total alive	50	50	50	50	50	49	48	48	47	46	37	37	36	35	35
2019-05-23	Ral 227	Ral 227 (C)	(1) F cad									15	3	7		1
2019-05-23	Ral 227	Ral 227 (C)	(2) M cad								1	16	3
2019-05-23	Ral 227	Ral 227 (C)	(3) Total cad	0	0	0	0	0	0	0	1	31	6	7	0	1	0	0
2019-05-23	Ral 227	Ral 227 (C)	(4) F NI				1						1
2019-05-23	Ral 227	Ral 227 (C)	(5) M NI				1		1
2019-05-23	Ral 227	Ral 227 (C)	(6) Total NI	0	0	0	2	0	1	0	0	0	1	0	0	0	0	0
2019-05-23	Ral 227	Ral 227 (C)	(7) F alive	28	28	28	27	27	27	27	27	12	8	1	1	0	0	0
2019-05-23	Ral 227	Ral 227 (C)	(8) M alive	22	22	22	21	21	20	20	19	3	0	0	0	0	0	0
2019-05-23	Ral 227	Ral 227 (C)	(9) Total alive	50	50	50	48	48	47	47	46	15	8	1	1	0	0	0
2019-05-23	Ral 310	Ral 310 (C)	(1) F cad													2
2019-05-23	Ral 310	Ral 310 (C)	(2) M cad											2
2019-05-23	Ral 310	Ral 310 (C)	(3) Total cad	0	0	0	0	0	0	0	0	0	0	2	0	2	0	0
2019-05-23	Ral 310	Ral 310 (C)	(4) F NI				1	1	1
2019-05-23	Ral 310	Ral 310 (C)	(5) M NI						1								1
2019-05-23	Ral 310	Ral 310 (C)	(6) Total NI	0	0	0	1	1	2	0	0	0	0	0	0	0	1	0
2019-05-23	Ral 310	Ral 310 (C)	(7) F alive	25	25	25	24	23	22	22	22	22	22	22	22	20	20	20
2019-05-23	Ral 310	Ral 310 (C)	(8) M alive	25	25	25	25	25	24	24	24	24	24	22	22	22	21	21
2019-05-23	Ral 310	Ral 310 (C)	(9) Total alive	50	50	50	49	48	46	46	46	46	46	44	44	42	41	41
2019-05-23	Ral 321	Ral 321 (C)	(1) F cad									3	2	11	3	1		2
2019-05-23	Ral 321	Ral 321 (C)	(2) M cad									4	2	10	1	1		1
2019-05-23	Ral 321	Ral 321 (C)	(3) Total cad	0	0	0	0	0	0	0	0	7	4	21	4	2	0	3
2019-05-23	Ral 321	Ral 321 (C)	(4) F NI						2
2019-05-23	Ral 321	Ral 321 (C)	(5) M NI												1
2019-05-23	Ral 321	Ral 321 (C)	(6) Total NI	0	0	0	0	0	2	0	0	0	0	0	1	0	0	0
2019-05-23	Ral 321	Ral 321 (C)	(7) F alive	25	25	25	25	25	23	23	23	20	18	7	4	3	3	1
2019-05-23	Ral 321	Ral 321 (C)	(8) M alive	24	24	24	24	24	24	24	24	20	18	8	6	5	5	4
2019-05-23	Ral 321	Ral 321 (C)	(9) Total alive	49	49	49	49	49	47	47	47	40	36	15	10	8	8	5
2019-05-23	Ral 332	Ral 332 (C)	(1) F cad									8	9	1
2019-05-23	Ral 332	Ral 332 (C)	(2) M cad									5	2	3		1
2019-05-23	Ral 332	Ral 332 (C)	(3) Total cad	0	0	0	0	0	0	0	0	13	11	4	0	1	0	0
2019-05-23	Ral 332	Ral 332 (C)	(4) F NI						1		1	1
2019-05-23	Ral 332	Ral 332 (C)	(5) M NI												1
2019-05-23	Ral 332	Ral 332 (C)	(6) Total NI	0	0	0	0	0	1	0	1	1	0	0	1	0	0	0
2019-05-23	Ral 332	Ral 332 (C)	(7) F alive	25	25	25	25	25	24	24	23	14	5	4	4	4	4	4
2019-05-23	Ral 332	Ral 332 (C)	(8) M alive	25	25	25	25	25	25	25	25	20	18	15	14	13	13	13
2019-05-23	Ral 332	Ral 332 (C)	(9) Total alive	50	50	50	50	50	49	49	48	34	23	19	18	17	17	17
2019-05-23	Ral 335	Ral 335 (C)	(1) F cad									1	6	2
2019-05-23	Ral 335	Ral 335 (C)	(2) M cad									7		3
2019-05-23	Ral 335	Ral 335 (C)	(3) Total cad	0	0	0	0	0	0	0	0	8	6	5	0	0	0	0
2019-05-23	Ral 335	Ral 335 (C)	(4) F NI					1	1				1
2019-05-23	Ral 335	Ral 335 (C)	(5) M NI
2019-05-23	Ral 335	Ral 335 (C)	(6) Total NI	0	0	0	0	1	1	0	0	0	1	0	0	0	0	0
2019-05-23	Ral 335	Ral 335 (C)	(7) F alive	25	25	25	25	24	23	23	23	22	15	13	13	13	13	13
2019-05-23	Ral 335	Ral 335 (C)	(8) M alive	25	25	25	25	25	25	25	25	18	18	15	15	15	15	15
2019-05-23	Ral 335	Ral 335 (C)	(9) Total alive	50	50	50	50	49	48	48	48	40	33	28	28	28	28	28
2019-05-23	Ral 362	Ral 362 (C)	(1) F cad											1		1		1
2019-05-23	Ral 362	Ral 362 (C)	(2) M cad											2		2		1
2019-05-23	Ral 362	Ral 362 (C)	(3) Total cad	0	0	0	0	0	0	0	0	0	0	3	0	3	0	2
2019-05-23	Ral 362	Ral 362 (C)	(4) F NI				2	1
2019-05-23	Ral 362	Ral 362 (C)	(5) M NI					1	1
2019-05-23	Ral 362	Ral 362 (C)	(6) Total NI	0	0	0	2	2	1	0	0	0	0	0	0	0	0	0
2019-05-23	Ral 362	Ral 362 (C)	(7) F alive	25	25	25	23	22	22	22	22	22	22	21	21	20	20	19
2019-05-23	Ral 362	Ral 362 (C)	(8) M alive	25	25	25	25	24	23	23	23	23	23	21	21	19	19	18
2019-05-23	Ral 362	Ral 362 (C)	(9) Total alive	50	50	50	48	46	45	45	45	45	45	42	42	39	39	37
2019-05-23	Ral 38	Ral 38 (C)	(1) F cad															1
2019-05-23	Ral 38	Ral 38 (C)	(2) M cad
2019-05-23	Ral 38	Ral 38 (C)	(3) Total cad	0	0	0	0	0	0	0	0	0	0	0	0	0	0	1
2019-05-23	Ral 38	Ral 38 (C)	(4) F NI				1					0.5		0.5
2019-05-23	Ral 38	Ral 38 (C)	(5) M NI									0.5		0.5
2019-05-23	Ral 38	Ral 38 (C)	(6) Total NI	0	0	0	1	0	0	0	0	1	0	1	0	0	0	0
2019-05-23	Ral 38	Ral 38 (C)	(7) F alive	25	25	25	24	24	24	24	24	23.5	23.5	23	23	23	23	22
2019-05-23	Ral 38	Ral 38 (C)	(8) M alive	25	25	25	25	25	25	25	25	24.5	24.5	24	24	24	24	24
2019-05-23	Ral 38	Ral 38 (C)	(9) Total alive	50	50	50	49	49	49	49	49	48	48	47	47	47	47	46
2019-05-23	Ral 381	Ral 381 (C)	(1) F cad									2	4	12	1	1		1
2019-05-23	Ral 381	Ral 381 (C)	(2) M cad									1	3	13		4
2019-05-23	Ral 381	Ral 381 (C)	(3) Total cad	0	0	0	0	0	0	0	0	3	7	25	1	5	0	1
2019-05-23	Ral 381	Ral 381 (C)	(4) F NI
2019-05-23	Ral 381	Ral 381 (C)	(5) M NI											1
2019-05-23	Ral 381	Ral 381 (C)	(6) Total NI	0	0	0	0	0	0	0	0	0	0	1	0	0	0	0
2019-05-23	Ral 381	Ral 381 (C)	(7) F alive	25	25	25	25	25	25	25	25	23	19	7	6	5	5	4
2019-05-23	Ral 381	Ral 381 (C)	(8) M alive	25	25	25	25	25	25	25	25	24	21	7	7	3	3	3
2019-05-23	Ral 381	Ral 381 (C)	(9) Total alive	50	50	50	50	50	50	50	50	47	40	14	13	8	8	7
2019-05-23	Ral 397	Ral 397 (C)	(1) F cad									1	2	8	1	1		1
2019-05-23	Ral 397	Ral 397 (C)	(2) M cad										1	3		0		1
2019-05-23	Ral 397	Ral 397 (C)	(3) Total cad	0	0	0	0	0	0	0	0	1	3	11	1	1	0	2
2019-05-23	Ral 397	Ral 397 (C)	(4) F NI				1	1
2019-05-23	Ral 397	Ral 397 (C)	(5) M NI
2019-05-23	Ral 397	Ral 397 (C)	(6) Total NI	0	0	0	1	1	0	0	0	0	0	0	0	0	0	0
2019-05-23	Ral 397	Ral 397 (C)	(7) F alive	25	25	25	24	23	23	23	23	22	20	12	11	10	10	9
2019-05-23	Ral 397	Ral 397 (C)	(8) M alive	25	25	25	25	25	25	25	25	25	24	21	21	21	21	20
2019-05-23	Ral 397	Ral 397 (C)	(9) Total alive	50	50	50	49	48	48	48	48	47	44	33	32	31	31	29
2019-05-23	Ral 399	Ral 399 (C)	(1) F cad										2	3		1		1
2019-05-23	Ral 399	Ral 399 (C)	(2) M cad									1		1
2019-05-23	Ral 399	Ral 399 (C)	(3) Total cad	0	0	0	0	0	0	0	0	1	2	4	0	1	0	1
2019-05-23	Ral 399	Ral 399 (C)	(4) F NI						1
2019-05-23	Ral 399	Ral 399 (C)	(5) M NI						1
2019-05-23	Ral 399	Ral 399 (C)	(6) Total NI	0	0	0	0	0	2	0	0	0	0	0	0	0	0	0
2019-05-23	Ral 399	Ral 399 (C)	(7) F alive	25	25	25	25	25	24	24	24	24	22	19	19	18	18	17
2019-05-23	Ral 399	Ral 399 (C)	(8) M alive	26	26	26	26	26	25	25	25	24	24	23	23	23	23	23
2019-05-23	Ral 399	Ral 399 (C)	(9) Total alive	51	51	51	51	51	49	49	49	48	46	42	42	41	41	40
2019-05-23	Ral 439	Ral 439 (C)	(1) F cad										1	5	1	3
2019-05-23	Ral 439	Ral 439 (C)	(2) M cad									1	2	7		1
2019-05-23	Ral 439	Ral 439 (C)	(3) Total cad	0	0	0	0	0	0	0	0	1	3	12	1	4	0	0
2019-05-23	Ral 439	Ral 439 (C)	(4) F NI					1	1	1	1
2019-05-23	Ral 439	Ral 439 (C)	(5) M NI				1						2
2019-05-23	Ral 439	Ral 439 (C)	(6) Total NI	0	0	0	1	1	1	1	1	0	2	0	0	0	0	0
2019-05-23	Ral 439	Ral 439 (C)	(7) F alive	25	25	25	25	24	23	22	21	21	20	15	14	11	11	11
2019-05-23	Ral 439	Ral 439 (C)	(8) M alive	25	25	25	24	24	24	24	24	23	19	12	12	11	11	11
2019-05-23	Ral 439	Ral 439 (C)	(9) Total alive	50	50	50	49	48	47	46	45	44	39	27	26	22	22	22
2019-05-23	Ral 443	Ral 443 (C)	(1) F cad											2		1
2019-05-23	Ral 443	Ral 443 (C)	(2) M cad											2	1	1
2019-05-23	Ral 443	Ral 443 (C)	(3) Total cad	0	0	0	0	0	0	0	0	0	0	4	1	2	0	0
2019-05-23	Ral 443	Ral 443 (C)	(4) F NI
2019-05-23	Ral 443	Ral 443 (C)	(5) M NI											1
2019-05-23	Ral 443	Ral 443 (C)	(6) Total NI	0	0	0	0	0	0	0	0	0	0	1	0	0	0	0
2019-05-23	Ral 443	Ral 443 (C)	(7) F alive	25	25	25	25	25	25	25	25	25	25	23	23	22	22	22
2019-05-23	Ral 443	Ral 443 (C)	(8) M alive	25	25	25	25	25	25	25	25	25	25	22	21	20	20	20
2019-05-23	Ral 443	Ral 443 (C)	(9) Total alive	50	50	50	50	50	50	50	50	50	50	45	44	42	42	42
2019-05-23	Ral 45	Ral 45 (C)	(1) F cad											3
2019-05-23	Ral 45	Ral 45 (C)	(2) M cad											1
2019-05-23	Ral 45	Ral 45 (C)	(3) Total cad	0	0	0	0	0	0	0	0	0	0	4	0	0	0	0
2019-05-23	Ral 45	Ral 45 (C)	(4) F NI				1	1										1
2019-05-23	Ral 45	Ral 45 (C)	(5) M NI					2	2
2019-05-23	Ral 45	Ral 45 (C)	(6) Total NI	0	0	0	1	3	2	0	0	0	0	0	0	0	0	1
2019-05-23	Ral 45	Ral 45 (C)	(7) F alive	25	25	25	24	23	23	23	23	23	23	20	20	20	20	19
2019-05-23	Ral 45	Ral 45 (C)	(8) M alive	25	25	25	25	23	21	21	21	21	21	20	20	20	20	20
2019-05-23	Ral 45	Ral 45 (C)	(9) Total alive	50	50	50	49	46	44	44	44	44	44	40	40	40	40	39
2019-05-23	Ral 48	Ral 48 (C)	(1) F cad											1		1		1
2019-05-23	Ral 48	Ral 48 (C)	(2) M cad										1	1
2019-05-23	Ral 48	Ral 48 (C)	(3) Total cad	0	0	0	0	0	0	0	0	0	1	2	0	1	0	1
2019-05-23	Ral 48	Ral 48 (C)	(4) F NI
2019-05-23	Ral 48	Ral 48 (C)	(5) M NI											1
2019-05-23	Ral 48	Ral 48 (C)	(6) Total NI	0	0	0	0	0	0	0	0	0	0	1	0	0	0	0
2019-05-23	Ral 48	Ral 48 (C)	(7) F alive	25	25	25	25	25	25	25	25	25	25	24	24	23	23	22
2019-05-23	Ral 48	Ral 48 (C)	(8) M alive	25	25	25	25	25	25	25	25	25	24	22	22	22	22	22
2019-05-23	Ral 48	Ral 48 (C)	(9) Total alive	50	50	50	50	50	50	50	50	50	49	46	46	45	45	44
2019-05-23	Ral 73	Ral 73 (C)	(1) F cad											2
2019-05-23	Ral 73	Ral 73 (C)	(2) M cad									1		3
2019-05-23	Ral 73	Ral 73 (C)	(3) Total cad	0	0	0	0	0	0	0	0	1	0	5	0	0	0	0
2019-05-23	Ral 73	Ral 73 (C)	(4) F NI							1	1						1	1
2019-05-23	Ral 73	Ral 73 (C)	(5) M NI								1				3	1	3	1
2019-05-23	Ral 73	Ral 73 (C)	(6) Total NI	0	0	0	0	0	0	1	2	0	0	0	3	1	4	2
2019-05-23	Ral 73	Ral 73 (C)	(7) F alive	25	25	25	25	25	25	24	23	23	23	21	21	21	20	19
2019-05-23	Ral 73	Ral 73 (C)	(8) M alive	25	25	25	25	25	25	25	24	23	23	20	17	16	13	12
2019-05-23	Ral 73	Ral 73 (C)	(9) Total alive	50	50	50	50	50	50	49	47	46	46	41	38	37	33	31
2019-05-23	Ral 737	Ral 737 (C)	(1) F cad									3	1	10	2			1
2019-05-23	Ral 737	Ral 737 (C)	(2) M cad									12	1	5		2		1
2019-05-23	Ral 737	Ral 737 (C)	(3) Total cad	0	0	0	0	0	0	0	0	15	2	15	2	2	0	2
2019-05-23	Ral 737	Ral 737 (C)	(4) F NI				4									1
2019-05-23	Ral 737	Ral 737 (C)	(5) M NI				1						1
2019-05-23	Ral 737	Ral 737 (C)	(6) Total NI	0	0	0	5	0	0	0	0	0	1	0	0	1	0	0
2019-05-23	Ral 737	Ral 737 (C)	(7) F alive	25	25	25	21	21	21	21	21	18	17	7	5	4	4	3
2019-05-23	Ral 737	Ral 737 (C)	(8) M alive	25	25	25	24	24	24	24	24	12	10	5	5	3	3	2
2019-05-23	Ral 737	Ral 737 (C)	(9) Total alive	50	50	50	45	45	45	45	45	30	27	12	10	7	7	5
2019-05-23	Ral 790	Ral 790 (C)	(1) F cad											2		1
2019-05-23	Ral 790	Ral 790 (C)	(2) M cad											2
2019-05-23	Ral 790	Ral 790 (C)	(3) Total cad	0	0	0	0	0	0	0	0	0	0	4	0	1	0	0
2019-05-23	Ral 790	Ral 790 (C)	(4) F NI				1				1					1	1
2019-05-23	Ral 790	Ral 790 (C)	(5) M NI			1
2019-05-23	Ral 790	Ral 790 (C)	(6) Total NI	0	0	1	1	0	0	0	1	0	0	0	0	1	1	0
2019-05-23	Ral 790	Ral 790 (C)	(7) F alive	25	25	25	24	24	24	24	23	23	23	21	21	19	18	18
2019-05-23	Ral 790	Ral 790 (C)	(8) M alive	25	25	24	24	24	24	24	24	24	24	22	22	22	22	22
2019-05-23	Ral 790	Ral 790 (C)	(9) Total alive	50	50	49	48	48	48	48	47	47	47	43	43	41	40	40
2019-05-23	Ral 808	Ral 808 (C)	(1) F cad									4	4	5	1	2
2019-05-23	Ral 808	Ral 808 (C)	(2) M cad									1	2	3	1	0		1
2019-05-23	Ral 808	Ral 808 (C)	(3) Total cad	0	0	0	0	0	0	0	0	5	6	8	2	2	0	1
2019-05-23	Ral 808	Ral 808 (C)	(4) F NI
2019-05-23	Ral 808	Ral 808 (C)	(5) M NI
2019-05-23	Ral 808	Ral 808 (C)	(6) Total NI	0	0	0	0	0	0	0	0	0	0	0	0	0	0	0
2019-05-23	Ral 808	Ral 808 (C)	(7) F alive	25	25	25	25	25	25	25	25	21	17	12	11	9	9	9
2019-05-23	Ral 808	Ral 808 (C)	(8) M alive	25	25	25	25	25	25	25	25	24	22	19	18	18	18	17
2019-05-23	Ral 808	Ral 808 (C)	(9) Total alive	50	50	50	50	50	50	50	50	45	39	31	29	27	27	26
2019-05-23	Ral 890	Ral 890 (C)	(1) F cad										1			2
2019-05-23	Ral 890	Ral 890 (C)	(2) M cad										1
2019-05-23	Ral 890	Ral 890 (C)	(3) Total cad	0	0	0	0	0	0	0	0	0	2	0	0	2	0	0
2019-05-23	Ral 890	Ral 890 (C)	(4) F NI					1			1			1				1
2019-05-23	Ral 890	Ral 890 (C)	(5) M NI										1		1
2019-05-23	Ral 890	Ral 890 (C)	(6) Total NI	0	0	0	0	1	0	0	1	0	1	1	1	0	0	1
2019-05-23	Ral 890	Ral 890 (C)	(7) F alive	25	25	25	25	24	24	24	23	23	22	21	21	19	19	18
2019-05-23	Ral 890	Ral 890 (C)	(8) M alive	25	25	25	25	25	25	25	25	25	23	23	22	22	22	22
2019-05-23	Ral 890	Ral 890 (C)	(9) Total alive	50	50	50	50	49	49	49	48	48	45	44	43	41	41	40
2019-05-24	Cs WF	Cs WF (D)	(1) F cad									11		6
2019-05-24	Cs WF	Cs WF (D)	(2) M cad									9		7
2019-05-24	Cs WF	Cs WF (D)	(3) Total cad	0	0	0	0	0	0	0	0	20	0	13	0	0	0	0
2019-05-24	Cs WF	Cs WF (D)	(4) F NI				1		3		1
2019-05-24	Cs WF	Cs WF (D)	(5) M NI						1	1			1	2
2019-05-24	Cs WF	Cs WF (D)	(6) Total NI	0	0	0	1	0	4	1	1	0	1	2	0	0	0	0
2019-05-24	Cs WF	Cs WF (D)	(7) F alive	25	25	25	24	24	21	21	20	9	9	3	3	3	3	3
2019-05-24	Cs WF	Cs WF (D)	(8) M alive	25	25	25	25	25	24	23	23	14	13	4	4	4	4	4
2019-05-24	Cs WF	Cs WF (D)	(9) Total alive	50	50	50	49	49	45	44	43	23	22	7	7	7	7	7
2019-05-24	Ral 105	Ral 105 (D)	(1) F cad									1	7	7
2019-05-24	Ral 105	Ral 105 (D)	(2) M cad									1	3	4
2019-05-24	Ral 105	Ral 105 (D)	(3) Total cad	0	0	0	0	0	0	0	0	2	10	11	0	0	0	0
2019-05-24	Ral 105	Ral 105 (D)	(4) F NI					2
2019-05-24	Ral 105	Ral 105 (D)	(5) M NI							1
2019-05-24	Ral 105	Ral 105 (D)	(6) Total NI	0	0	0	0	2	0	1	0	0	0	0	0	0	0	0
2019-05-24	Ral 105	Ral 105 (D)	(7) F alive	25	25	25	25	23	23	23	23	22	15	8	8	8	8	8
2019-05-24	Ral 105	Ral 105 (D)	(8) M alive	25	25	25	25	25	25	24	24	23	20	16	16	16	16	16
2019-05-24	Ral 105	Ral 105 (D)	(9) Total alive	50	50	50	50	48	48	47	47	45	35	24	24	24	24	24
2019-05-24	Ral 227	Ral 227 (D)	(1) F cad									11	7	5
2019-05-24	Ral 227	Ral 227 (D)	(2) M cad								1	19	1	3
2019-05-24	Ral 227	Ral 227 (D)	(3) Total cad	0	0	0	0	0	0	0	1	30	8	8	0	0	0	0
2019-05-24	Ral 227	Ral 227 (D)	(4) F NI					1	1
2019-05-24	Ral 227	Ral 227 (D)	(5) M NI
2019-05-24	Ral 227	Ral 227 (D)	(6) Total NI	0	0	0	0	1	1	0	0	0	0	0	0	0	0	0
2019-05-24	Ral 227	Ral 227 (D)	(7) F alive	25	25	25	25	24	23	23	23	12	5	0	0	0	0	0
2019-05-24	Ral 227	Ral 227 (D)	(8) M alive	25	25	25	25	25	25	25	24	5	4	1	1	1	1	1
2019-05-24	Ral 227	Ral 227 (D)	(9) Total alive	50	50	50	50	49	48	48	47	17	9	1	1	1	1	1
2019-05-24	Ral 310	Ral 310 (D)	(1) F cad											3
2019-05-24	Ral 310	Ral 310 (D)	(2) M cad									1		5		2
2019-05-24	Ral 310	Ral 310 (D)	(3) Total cad	0	0	0	0	0	0	0	0	1	0	8	0	2	0	0
2019-05-24	Ral 310	Ral 310 (D)	(4) F NI		1		2					1
2019-05-24	Ral 310	Ral 310 (D)	(5) M NI				1
2019-05-24	Ral 310	Ral 310 (D)	(6) Total NI	0	1	0	3	0	0	0	0	1	0	0	0	0	0	0
2019-05-24	Ral 310	Ral 310 (D)	(7) F alive	25	24	24	22	22	22	22	22	21	21	18	18	18	18	18
2019-05-24	Ral 310	Ral 310 (D)	(8) M alive	25	25	25	24	24	24	24	24	23	23	18	18	16	16	16
2019-05-24	Ral 310	Ral 310 (D)	(9) Total alive	50	49	49	46	46	46	46	46	44	44	36	36	34	34	34
2019-05-24	Ral 321	Ral 321 (D)	(1) F cad										1	7	1	3
2019-05-24	Ral 321	Ral 321 (D)	(2) M cad											4		1
2019-05-24	Ral 321	Ral 321 (D)	(3) Total cad	0	0	0	0	0	0	0	0	0	1	11	1	4	0	0
2019-05-24	Ral 321	Ral 321 (D)	(4) F NI					1			1				2
2019-05-24	Ral 321	Ral 321 (D)	(5) M NI							1	1					1	1
2019-05-24	Ral 321	Ral 321 (D)	(6) Total NI	0	0	0	0	1	0	1	2	0	0	0	2	1	1	0
2019-05-24	Ral 321	Ral 321 (D)	(7) F alive	25	25	25	25	24	24	24	23	23	22	15	12	9	9	9
2019-05-24	Ral 321	Ral 321 (D)	(8) M alive	25	25	25	25	25	25	24	23	23	23	19	19	17	16	16
2019-05-24	Ral 321	Ral 321 (D)	(9) Total alive	50	50	50	50	49	49	48	46	46	45	34	31	26	25	25
2019-05-24	Ral 332	Ral 332 (D)	(1) F cad									3	12	6
2019-05-24	Ral 332	Ral 332 (D)	(2) M cad									9	3	2		1
2019-05-24	Ral 332	Ral 332 (D)	(3) Total cad	0	0	0	0	0	0	0	0	12	15	8	0	1	0	0
2019-05-24	Ral 332	Ral 332 (D)	(4) F NI										1
2019-05-24	Ral 332	Ral 332 (D)	(5) M NI														1
2019-05-24	Ral 332	Ral 332 (D)	(6) Total NI	0	0	0	0	0	0	0	0	0	1	0	0	0	1	0
2019-05-24	Ral 332	Ral 332 (D)	(7) F alive	25	25	25	25	25	25	25	25	22	9	3	3	3	3	3
2019-05-24	Ral 332	Ral 332 (D)	(8) M alive	25	25	25	25	25	25	25	25	16	13	11	11	10	9	9
2019-05-24	Ral 332	Ral 332 (D)	(9) Total alive	50	50	50	50	50	50	50	50	38	22	14	14	13	12	12
2019-05-24	Ral 335	Ral 335 (D)	(1) F cad									3	6	6
2019-05-24	Ral 335	Ral 335 (D)	(2) M cad									2
2019-05-24	Ral 335	Ral 335 (D)	(3) Total cad	0	0	0	0	0	0	0	0	5	6	6	0	0	0	0
2019-05-24	Ral 335	Ral 335 (D)	(4) F NI				0.5	0.5
2019-05-24	Ral 335	Ral 335 (D)	(5) M NI				0.5	0.5						1
2019-05-24	Ral 335	Ral 335 (D)	(6) Total NI	0	0	0	1	1	0	0	0	0	0	1	0	0	0	0
2019-05-24	Ral 335	Ral 335 (D)	(7) F alive	25	25	25	24.5	24	24	24	24	21	15	9	9	9	9	9
2019-05-24	Ral 335	Ral 335 (D)	(8) M alive	25	25	25	24.5	24	24	24	24	22	22	21	21	21	21	21
2019-05-24	Ral 335	Ral 335 (D)	(9) Total alive	50	50	50	49	48	48	48	48	43	37	30	30	30	30	30
2019-05-24	Ral 362	Ral 362 (D)	(1) F cad											2		1		1
2019-05-24	Ral 362	Ral 362 (D)	(2) M cad									1				1
2019-05-24	Ral 362	Ral 362 (D)	(3) Total cad	0	0	0	0	0	0	0	0	1	0	2	0	2	0	1
2019-05-24	Ral 362	Ral 362 (D)	(4) F NI								2
2019-05-24	Ral 362	Ral 362 (D)	(5) M NI			1
2019-05-24	Ral 362	Ral 362 (D)	(6) Total NI	0	0	1	0	0	0	0	2	0	0	0	0	0	0	0
2019-05-24	Ral 362	Ral 362 (D)	(7) F alive	25	25	25	25	25	25	25	23	23	23	21	21	20	20	19
2019-05-24	Ral 362	Ral 362 (D)	(8) M alive	25	25	24	24	24	24	24	24	23	23	23	23	22	22	22
2019-05-24	Ral 362	Ral 362 (D)	(9) Total alive	50	50	49	49	49	49	49	47	46	46	44	44	42	42	41
2019-05-24	Ral 38	Ral 38 (D)	(1) F cad											5		1
2019-05-24	Ral 38	Ral 38 (D)	(2) M cad									1		1		1
2019-05-24	Ral 38	Ral 38 (D)	(3) Total cad	0	0	0	0	0	0	0	0	1	0	6	0	2	0	0
2019-05-24	Ral 38	Ral 38 (D)	(4) F NI												1
2019-05-24	Ral 38	Ral 38 (D)	(5) M NI													1
2019-05-24	Ral 38	Ral 38 (D)	(6) Total NI	0	0	0	0	0	0	0	0	0	0	0	1	1	0	0
2019-05-24	Ral 38	Ral 38 (D)	(7) F alive	25	25	25	25	25	25	25	25	25	25	20	19	18	18	18
2019-05-24	Ral 38	Ral 38 (D)	(8) M alive	25	25	25	25	25	25	25	25	24	24	23	23	21	21	21
2019-05-24	Ral 38	Ral 38 (D)	(9) Total alive	50	50	50	50	50	50	50	50	49	49	43	42	39	39	39
2019-05-24	Ral 381	Ral 381 (D)	(1) F cad								1	3	12
2019-05-24	Ral 381	Ral 381 (D)	(2) M cad									6	2	10		2
2019-05-24	Ral 381	Ral 381 (D)	(3) Total cad	0	0	0	0	0	0	0	1	9	14	10	0	2	0	0
2019-05-24	Ral 381	Ral 381 (D)	(4) F NI			2	1		1	2		1
2019-05-24	Ral 381	Ral 381 (D)	(5) M NI									1
2019-05-24	Ral 381	Ral 381 (D)	(6) Total NI	0	0	2	1	0	1	2	0	2	0	0	0	0	0	0
2019-05-24	Ral 381	Ral 381 (D)	(7) F alive	25	25	23	22	22	21	19	18	14	2	2	2	2	2	2
2019-05-24	Ral 381	Ral 381 (D)	(8) M alive	25	25	25	25	25	25	25	25	18	16	6	6	4	4	4
2019-05-24	Ral 381	Ral 381 (D)	(9) Total alive	50	50	48	47	47	46	44	43	32	18	8	8	6	6	6
2019-05-24	Ral 397	Ral 397 (D)	(1) F cad											5		1
2019-05-24	Ral 397	Ral 397 (D)	(2) M cad									1		1
2019-05-24	Ral 397	Ral 397 (D)	(3) Total cad	0	0	0	0	0	0	0	0	1	0	6	0	1	0	0
2019-05-24	Ral 397	Ral 397 (D)	(4) F NI				2				1
2019-05-24	Ral 397	Ral 397 (D)	(5) M NI					1
2019-05-24	Ral 397	Ral 397 (D)	(6) Total NI	0	0	0	2	1	0	0	1	0	0	0	0	0	0	0
2019-05-24	Ral 397	Ral 397 (D)	(7) F alive	25	25	25	23	23	23	23	22	22	22	17	17	16	16	16
2019-05-24	Ral 397	Ral 397 (D)	(8) M alive	25	25	25	25	24	24	24	24	23	23	22	22	22	22	22
2019-05-24	Ral 397	Ral 397 (D)	(9) Total alive	50	50	50	48	47	47	47	46	45	45	39	39	38	38	38
2019-05-24	Ral 399	Ral 399 (D)	(1) F cad									3	2	4
2019-05-24	Ral 399	Ral 399 (D)	(2) M cad									3		1		2
2019-05-24	Ral 399	Ral 399 (D)	(3) Total cad	0	0	0	0	0	0	0	0	6	2	5	0	2	0	0
2019-05-24	Ral 399	Ral 399 (D)	(4) F NI				1
2019-05-24	Ral 399	Ral 399 (D)	(5) M NI															1
2019-05-24	Ral 399	Ral 399 (D)	(6) Total NI	0	0	0	1	0	0	0	0	0	0	0	0	0	0	1
2019-05-24	Ral 399	Ral 399 (D)	(7) F alive	25	25	25	24	24	24	24	24	21	19	15	15	15	15	15
2019-05-24	Ral 399	Ral 399 (D)	(8) M alive	25	25	25	25	25	25	25	25	22	22	21	21	19	19	18
2019-05-24	Ral 399	Ral 399 (D)	(9) Total alive	50	50	50	49	49	49	49	49	43	41	36	36	34	34	33
2019-05-24	Ral 439	Ral 439 (D)	(1) F cad										2	2		2
2019-05-24	Ral 439	Ral 439 (D)	(2) M cad									3	1	3
2019-05-24	Ral 439	Ral 439 (D)	(3) Total cad	0	0	0	0	0	0	0	0	3	3	5	0	2	0	0
2019-05-24	Ral 439	Ral 439 (D)	(4) F NI				1		1					1		1
2019-05-24	Ral 439	Ral 439 (D)	(5) M NI			1								1			1
2019-05-24	Ral 439	Ral 439 (D)	(6) Total NI	0	0	1	1	0	1	0	0	0	0	2	0	1	1	0
2019-05-24	Ral 439	Ral 439 (D)	(7) F alive	25	25	25	24	24	23	23	23	23	21	18	18	15	15	15
2019-05-24	Ral 439	Ral 439 (D)	(8) M alive	25	25	24	24	24	24	24	24	21	20	16	16	16	15	15
2019-05-24	Ral 439	Ral 439 (D)	(9) Total alive	50	50	49	48	48	47	47	47	44	41	34	34	31	30	30
2019-05-24	Ral 443	Ral 443 (D)	(1) F cad											3
2019-05-24	Ral 443	Ral 443 (D)	(2) M cad															1
2019-05-24	Ral 443	Ral 443 (D)	(3) Total cad	0	0	0	0	0	0	0	0	0	0	3	0	0	0	1
2019-05-24	Ral 443	Ral 443 (D)	(4) F NI						1		0.5		0.5
2019-05-24	Ral 443	Ral 443 (D)	(5) M NI			1			1		0.5		0.5				1
2019-05-24	Ral 443	Ral 443 (D)	(6) Total NI	0	0	1	0	0	2	0	1	0	1	0	0	0	1	0
2019-05-24	Ral 443	Ral 443 (D)	(7) F alive	25	25	25	25	25	24	24	23.5	23.5	23	20	20	20	20	20
2019-05-24	Ral 443	Ral 443 (D)	(8) M alive	25	25	24	24	24	23	23	22.5	22.5	22	22	22	22	21	20
2019-05-24	Ral 443	Ral 443 (D)	(9) Total alive	50	50	49	49	49	47	47	46	46	45	42	42	42	41	40
2019-05-24	Ral 45	Ral 45 (D)	(1) F cad									2	3	6
2019-05-24	Ral 45	Ral 45 (D)	(2) M cad										1	0
2019-05-24	Ral 45	Ral 45 (D)	(3) Total cad	0	0	0	0	0	0	0	0	2	4	6	0	0	0	0
2019-05-24	Ral 45	Ral 45 (D)	(4) F NI					2		1					1
2019-05-24	Ral 45	Ral 45 (D)	(5) M NI				1		2						1
2019-05-24	Ral 45	Ral 45 (D)	(6) Total NI	0	0	0	1	2	2	1	0	0	0	0	2	0	0	0
2019-05-24	Ral 45	Ral 45 (D)	(7) F alive	25	25	25	25	23	23	22	22	20	17	11	10	10	10	10
2019-05-24	Ral 45	Ral 45 (D)	(8) M alive	25	25	25	24	24	22	22	22	22	21	21	20	20	20	20
2019-05-24	Ral 45	Ral 45 (D)	(9) Total alive	50	50	50	49	47	45	44	44	42	38	32	30	30	30	30
2019-05-24	Ral 48	Ral 48 (D)	(1) F cad										1	6		4
2019-05-24	Ral 48	Ral 48 (D)	(2) M cad									3	1	8		2
2019-05-24	Ral 48	Ral 48 (D)	(3) Total cad	0	0	0	0	0	0	0	0	3	2	14	0	6	0	0
2019-05-24	Ral 48	Ral 48 (D)	(4) F NI				3					1
2019-05-24	Ral 48	Ral 48 (D)	(5) M NI
2019-05-24	Ral 48	Ral 48 (D)	(6) Total NI	0	0	0	3	0	0	0	0	1	0	0	0	0	0	0
2019-05-24	Ral 48	Ral 48 (D)	(7) F alive	25	25	25	22	22	22	22	22	21	20	14	14	10	10	10
2019-05-24	Ral 48	Ral 48 (D)	(8) M alive	25	25	25	25	25	25	25	25	22	21	13	13	11	11	11
2019-05-24	Ral 48	Ral 48 (D)	(9) Total alive	50	50	50	47	47	47	47	47	43	41	27	27	21	21	21
2019-05-24	Ral 73	Ral 73 (D)	(1) F cad									1	2	7		2
2019-05-24	Ral 73	Ral 73 (D)	(2) M cad									2	2	6		3
2019-05-24	Ral 73	Ral 73 (D)	(3) Total cad	0	0	0	0	0	0	0	0	3	4	13	0	5	0	0
2019-05-24	Ral 73	Ral 73 (D)	(4) F NI					1	2	1					2			1
2019-05-24	Ral 73	Ral 73 (D)	(5) M NI		2				1		1		1		1			2
2019-05-24	Ral 73	Ral 73 (D)	(6) Total NI	0	2	0	0	1	3	1	1	0	1	0	3	0	0	3
2019-05-24	Ral 73	Ral 73 (D)	(7) F alive	25	25	25	25	24	22	21	21	20	18	11	9	7	7	6
2019-05-24	Ral 73	Ral 73 (D)	(8) M alive	25	23	23	23	23	22	22	21	19	16	10	9	6	6	4
2019-05-24	Ral 73	Ral 73 (D)	(9) Total alive	50	48	48	48	47	44	43	42	39	34	21	18	13	13	10
2019-05-24	Ral 737	Ral 737 (D)	(1) F cad										6	7		1
2019-05-24	Ral 737	Ral 737 (D)	(2) M cad									5	2	5
2019-05-24	Ral 737	Ral 737 (D)	(3) Total cad	0	0	0	0	0	0	0	0	5	8	12	0	1	0	0
2019-05-24	Ral 737	Ral 737 (D)	(4) F NI
2019-05-24	Ral 737	Ral 737 (D)	(5) M NI
2019-05-24	Ral 737	Ral 737 (D)	(6) Total NI	0	0	0	0	0	0	0	0	0	0	0	0	0	0	0
2019-05-24	Ral 737	Ral 737 (D)	(7) F alive	25	25	25	25	25	25	25	25	25	19	12	12	11	11	11
2019-05-24	Ral 737	Ral 737 (D)	(8) M alive	25	25	25	25	25	25	25	25	20	18	13	13	13	13	13
2019-05-24	Ral 737	Ral 737 (D)	(9) Total alive	50	50	50	50	50	50	50	50	45	37	25	25	24	24	24
2019-05-24	Ral 790	Ral 790 (D)	(1) F cad											5		2
2019-05-24	Ral 790	Ral 790 (D)	(2) M cad									1	1	1
2019-05-24	Ral 790	Ral 790 (D)	(3) Total cad	0	0	0	0	0	0	0	0	1	1	6	0	2	0	0
2019-05-24	Ral 790	Ral 790 (D)	(4) F NI				0.5		0.5	1
2019-05-24	Ral 790	Ral 790 (D)	(5) M NI				0.5		0.5
2019-05-24	Ral 790	Ral 790 (D)	(6) Total NI	0	0	0	1	0	1	1	0	0	0	0	0	0	0	0
2019-05-24	Ral 790	Ral 790 (D)	(7) F alive	25	25	25	24.5	24.5	24	23	23	23	23	18	18	16	16	16
2019-05-24	Ral 790	Ral 790 (D)	(8) M alive	25	25	25	24.5	24.5	24	24	24	23	22	21	21	21	21	21
2019-05-24	Ral 790	Ral 790 (D)	(9) Total alive	50	50	50	49	49	48	47	47	46	45	39	39	37	37	37
2019-05-24	Ral 808	Ral 808 (D)	(1) F cad									1	4	6		2	0
2019-05-24	Ral 808	Ral 808 (D)	(2) M cad										2	12	2	2	1
2019-05-24	Ral 808	Ral 808 (D)	(3) Total cad	0	0	0	0	0	0	0	0	1	6	18	2	4	1	0
2019-05-24	Ral 808	Ral 808 (D)	(4) F NI				1							1		1	1
2019-05-24	Ral 808	Ral 808 (D)	(5) M NI				1										1
2019-05-24	Ral 808	Ral 808 (D)	(6) Total NI	0	0	0	2	0	0	0	0	0	0	1	0	1	2	0
2019-05-24	Ral 808	Ral 808 (D)	(7) F alive	25	25	25	24	24	24	24	24	23	19	12	12	9	8	8
2019-05-24	Ral 808	Ral 808 (D)	(8) M alive	30	30	30	29	29	29	29	29	29	27	15	13	11	9	9
2019-05-24	Ral 808	Ral 808 (D)	(9) Total alive	55	55	55	53	53	53	53	53	52	46	27	25	20	17	17
2019-05-24	Ral 890	Ral 890 (D)	(1) F cad											1
2019-05-24	Ral 890	Ral 890 (D)	(2) M cad											1		2
2019-05-24	Ral 890	Ral 890 (D)	(3) Total cad	0	0	0	0	0	0	0	0	0	0	2	0	2	0	0
2019-05-24	Ral 890	Ral 890 (D)	(4) F NI						1									1
2019-05-24	Ral 890	Ral 890 (D)	(5) M NI
2019-05-24	Ral 890	Ral 890 (D)	(6) Total NI	0	0	0	0	0	1	0	0	0	0	0	0	0	0	1
2019-05-24	Ral 890	Ral 890 (D)	(7) F alive	25	25	25	25	25	24	24	24	24	24	23	23	23	23	22
2019-05-24	Ral 890	Ral 890 (D)	(8) M alive	25	25	25	25	25	25	25	25	25	25	24	24	22	22	22
2019-05-24	Ral 890	Ral 890 (D)	(9) Total alive	50	50	50	50	50	49	49	49	49	49	47	47	45	45	44
2019-05-25	Cs WF	Cs WF (E)	(1) F cad									14		6		1
2019-05-25	Cs WF	Cs WF (E)	(2) M cad									18		3		1
2019-05-25	Cs WF	Cs WF (E)	(3) Total cad	0	0	0	0	0	0	0	0	32	0	9	0	2	0	0
2019-05-25	Cs WF	Cs WF (E)	(4) F NI				1			3
2019-05-25	Cs WF	Cs WF (E)	(5) M NI						1					1			1
2019-05-25	Cs WF	Cs WF (E)	(6) Total NI	0	0	0	1	0	1	3	0	0	0	1	0	0	1	0
2019-05-25	Cs WF	Cs WF (E)	(7) F alive	25	25	25	24	24	24	21	21	7	7	1	1	0	0	0
2019-05-25	Cs WF	Cs WF (E)	(8) M alive	25	25	25	25	25	24	24	24	6	6	2	2	1	0	0
2019-05-25	Cs WF	Cs WF (E)	(9) Total alive	50	50	50	49	49	48	45	45	13	13	3	3	1	0	0
2019-05-25	Ral 105	Ral 105 (E)	(1) F cad									8	1	11		1
2019-05-25	Ral 105	Ral 105 (E)	(2) M cad									3		6		1		1
2019-05-25	Ral 105	Ral 105 (E)	(3) Total cad	0	0	0	0	0	0	0	0	11	1	17	0	2	0	1
2019-05-25	Ral 105	Ral 105 (E)	(4) F NI					1
2019-05-25	Ral 105	Ral 105 (E)	(5) M NI										1
2019-05-25	Ral 105	Ral 105 (E)	(6) Total NI	0	0	0	0	1	0	0	0	0	1	0	0	0	0	0
2019-05-25	Ral 105	Ral 105 (E)	(7) F alive	25	25	25	25	24	24	24	24	16	15	4	4	3	3	3
2019-05-25	Ral 105	Ral 105 (E)	(8) M alive	25	25	25	25	25	25	25	25	22	21	15	15	14	14	13
2019-05-25	Ral 105	Ral 105 (E)	(9) Total alive	50	50	50	50	49	49	49	49	38	36	19	19	17	17	16
2019-05-25	Ral 227	Ral 227 (E)	(1) F cad									1	1	12	1	2
2019-05-25	Ral 227	Ral 227 (E)	(2) M cad								1	11	3	9		1
2019-05-25	Ral 227	Ral 227 (E)	(3) Total cad	0	0	0	0	0	0	0	1	12	4	21	1	3	0	0
2019-05-25	Ral 227	Ral 227 (E)	(4) F NI				1	1		1			1
2019-05-25	Ral 227	Ral 227 (E)	(5) M NI
2019-05-25	Ral 227	Ral 227 (E)	(6) Total NI	0	0	0	1	1	0	1	0	0	1	0	0	0	0	0
2019-05-25	Ral 227	Ral 227 (E)	(7) F alive	25	25	25	24	23	23	22	22	21	19	7	6	4	4	4
2019-05-25	Ral 227	Ral 227 (E)	(8) M alive	25	25	25	25	25	25	25	24	13	10	1	1	0	0	0
2019-05-25	Ral 227	Ral 227 (E)	(9) Total alive	50	50	50	49	48	48	47	46	34	29	8	7	4	4	4
2019-05-25	Ral 310	Ral 310 (E)	(1) F cad									2		11		1
2019-05-25	Ral 310	Ral 310 (E)	(2) M cad									2		7		2
2019-05-25	Ral 310	Ral 310 (E)	(3) Total cad	0	0	0	0	0	0	0	0	4	0	18	0	3	0	0
2019-05-25	Ral 310	Ral 310 (E)	(4) F NI				2
2019-05-25	Ral 310	Ral 310 (E)	(5) M NI						1			1						1
2019-05-25	Ral 310	Ral 310 (E)	(6) Total NI	0	0	0	2	0	1	0	0	1	0	0	0	0	0	1
2019-05-25	Ral 310	Ral 310 (E)	(7) F alive	25	25	25	23	23	23	23	23	21	21	10	10	9	9	9
2019-05-25	Ral 310	Ral 310 (E)	(8) M alive	25	25	25	25	25	24	24	24	21	21	14	14	12	12	11
2019-05-25	Ral 310	Ral 310 (E)	(9) Total alive	50	50	50	48	48	47	47	47	42	42	24	24	21	21	20
2019-05-25	Ral 321	Ral 321 (E)	(1) F cad									1		15
2019-05-25	Ral 321	Ral 321 (E)	(2) M cad									1		6		1
2019-05-25	Ral 321	Ral 321 (E)	(3) Total cad	0	0	0	0	0	0	0	0	2	0	21	0	1	0	0
2019-05-25	Ral 321	Ral 321 (E)	(4) F NI		1				1		1		1	1
2019-05-25	Ral 321	Ral 321 (E)	(5) M NI										1				1
2019-05-25	Ral 321	Ral 321 (E)	(6) Total NI	0	1	0	0	0	1	0	1	0	2	1	0	0	1	0
2019-05-25	Ral 321	Ral 321 (E)	(7) F alive	25	24	24	24	24	23	23	22	21	20	4	4	4	4	4
2019-05-25	Ral 321	Ral 321 (E)	(8) M alive	25	25	25	25	25	25	25	25	24	23	17	17	16	15	15
2019-05-25	Ral 321	Ral 321 (E)	(9) Total alive	50	49	49	49	49	48	48	47	45	43	21	21	20	19	19
2019-05-25	Ral 332	Ral 332 (E)	(1) F cad									1		9
2019-05-25	Ral 332	Ral 332 (E)	(2) M cad											3
2019-05-25	Ral 332	Ral 332 (E)	(3) Total cad	0	0	0	0	0	0	0	0	1	0	12	0	0	0	0
2019-05-25	Ral 332	Ral 332 (E)	(4) F NI
2019-05-25	Ral 332	Ral 332 (E)	(5) M NI			1
2019-05-25	Ral 332	Ral 332 (E)	(6) Total NI	0	0	1	0	0	0	0	0	0	0	0	0	0	0	0
2019-05-25	Ral 332	Ral 332 (E)	(7) F alive	25	25	25	25	25	25	25	25	24	24	15	15	15	15	15
2019-05-25	Ral 332	Ral 332 (E)	(8) M alive	25	25	24	24	24	24	24	24	24	24	21	21	21	21	21
2019-05-25	Ral 332	Ral 332 (E)	(9) Total alive	50	50	49	49	49	49	49	49	48	48	36	36	36	36	36
2019-05-25	Ral 335	Ral 335 (E)	(1) F cad										3	8	1	1		1
2019-05-25	Ral 335	Ral 335 (E)	(2) M cad									1	1	4
2019-05-25	Ral 335	Ral 335 (E)	(3) Total cad	0	0	0	0	0	0	0	0	1	4	12	1	1	0	1
2019-05-25	Ral 335	Ral 335 (E)	(4) F NI						1
2019-05-25	Ral 335	Ral 335 (E)	(5) M NI							1			1	1
2019-05-25	Ral 335	Ral 335 (E)	(6) Total NI	0	0	0	0	0	1	1	0	0	1	1	0	0	0	0
2019-05-25	Ral 335	Ral 335 (E)	(7) F alive	25	25	25	25	25	24	24	24	24	21	13	12	11	11	10
2019-05-25	Ral 335	Ral 335 (E)	(8) M alive	25	25	25	25	25	25	24	24	23	21	16	16	16	16	16
2019-05-25	Ral 335	Ral 335 (E)	(9) Total alive	50	50	50	50	50	49	48	48	47	42	29	28	27	27	26
2019-05-25	Ral 362	Ral 362 (E)	(1) F cad											4
2019-05-25	Ral 362	Ral 362 (E)	(2) M cad									1		6		1		1
2019-05-25	Ral 362	Ral 362 (E)	(3) Total cad	0	0	0	0	0	0	0	0	1	0	10	0	1	0	1
2019-05-25	Ral 362	Ral 362 (E)	(4) F NI				1	2	1	1			1		1		1
2019-05-25	Ral 362	Ral 362 (E)	(5) M NI														1
2019-05-25	Ral 362	Ral 362 (E)	(6) Total NI	0	0	0	1	2	1	1	0	0	1	0	1	0	2	0
2019-05-25	Ral 362	Ral 362 (E)	(7) F alive	25	25	25	24	22	21	20	20	20	19	15	14	14	13	13
2019-05-25	Ral 362	Ral 362 (E)	(8) M alive	25	25	25	25	25	25	25	25	24	24	18	18	17	16	15
2019-05-25	Ral 362	Ral 362 (E)	(9) Total alive	50	50	50	49	47	46	45	45	44	43	33	32	31	29	28
2019-05-25	Ral 38	Ral 38 (E)	(1) F cad									1		2
2019-05-25	Ral 38	Ral 38 (E)	(2) M cad									2		2
2019-05-25	Ral 38	Ral 38 (E)	(3) Total cad	0	0	0	0	0	0	0	0	3	0	4	0	0	0	0
2019-05-25	Ral 38	Ral 38 (E)	(4) F NI								1
2019-05-25	Ral 38	Ral 38 (E)	(5) M NI														1
2019-05-25	Ral 38	Ral 38 (E)	(6) Total NI	0	0	0	0	0	0	0	1	0	0	0	0	0	1	0
2019-05-25	Ral 38	Ral 38 (E)	(7) F alive	25	25	25	25	25	25	25	24	23	23	21	21	21	21	21
2019-05-25	Ral 38	Ral 38 (E)	(8) M alive	25	25	25	25	25	25	25	25	23	23	21	21	21	20	20
2019-05-25	Ral 38	Ral 38 (E)	(9) Total alive	50	50	50	50	50	50	50	49	46	46	42	42	42	41	41
2019-05-25	Ral 381	Ral 381 (E)	(1) F cad								1	11		6		1
2019-05-25	Ral 381	Ral 381 (E)	(2) M cad									17		3		2
2019-05-25	Ral 381	Ral 381 (E)	(3) Total cad	0	0	0	0	0	0	0	1	28	0	9	0	3	0	0
2019-05-25	Ral 381	Ral 381 (E)	(4) F NI				3
2019-05-25	Ral 381	Ral 381 (E)	(5) M NI				1		1		1
2019-05-25	Ral 381	Ral 381 (E)	(6) Total NI	0	0	0	4	0	1	0	1	0	0	0	0	0	0	0
2019-05-25	Ral 381	Ral 381 (E)	(7) F alive	25	25	25	22	22	22	22	21	10	10	4	4	3	3	3
2019-05-25	Ral 381	Ral 381 (E)	(8) M alive	25	25	25	24	24	23	23	22	5	5	2	2	0	0	0
2019-05-25	Ral 381	Ral 381 (E)	(9) Total alive	50	50	50	46	46	45	45	43	15	15	6	6	3	3	3
2019-05-25	Ral 397	Ral 397 (E)	(1) F cad									1	2	11		1
2019-05-25	Ral 397	Ral 397 (E)	(2) M cad									3		9		2
2019-05-25	Ral 397	Ral 397 (E)	(3) Total cad	0	0	0	0	0	0	0	0	4	2	20	0	3	0	0
2019-05-25	Ral 397	Ral 397 (E)	(4) F NI				1			1	1
2019-05-25	Ral 397	Ral 397 (E)	(5) M NI						1
2019-05-25	Ral 397	Ral 397 (E)	(6) Total NI	0	0	0	1	0	1	1	1	0	0	0	0	0	0	0
2019-05-25	Ral 397	Ral 397 (E)	(7) F alive	25	25	25	24	24	24	23	22	21	19	8	8	7	7	7
2019-05-25	Ral 397	Ral 397 (E)	(8) M alive	25	25	25	25	25	24	24	24	21	21	12	12	10	10	10
2019-05-25	Ral 397	Ral 397 (E)	(9) Total alive	50	50	50	49	49	48	47	46	42	40	20	20	17	17	17
2019-05-25	Ral 399	Ral 399 (E)	(1) F cad									4		9		1
2019-05-25	Ral 399	Ral 399 (E)	(2) M cad									4		4		1
2019-05-25	Ral 399	Ral 399 (E)	(3) Total cad	0	0	0	0	0	0	0	0	8	0	13	0	2	0	0
2019-05-25	Ral 399	Ral 399 (E)	(4) F NI						1								1
2019-05-25	Ral 399	Ral 399 (E)	(5) M NI
2019-05-25	Ral 399	Ral 399 (E)	(6) Total NI	0	0	0	0	0	1	0	0	0	0	0	0	0	1	0
2019-05-25	Ral 399	Ral 399 (E)	(7) F alive	25	25	25	25	25	24	24	24	20	20	11	11	10	9	9
2019-05-25	Ral 399	Ral 399 (E)	(8) M alive	25	25	25	25	25	25	25	25	21	21	17	17	16	16	16
2019-05-25	Ral 399	Ral 399 (E)	(9) Total alive	50	50	50	50	50	49	49	49	41	41	28	28	26	25	25
2019-05-25	Ral 439	Ral 439 (E)	(1) F cad											4		1
2019-05-25	Ral 439	Ral 439 (E)	(2) M cad									2		1
2019-05-25	Ral 439	Ral 439 (E)	(3) Total cad	0	0	0	0	0	0	0	0	2	0	5	0	1	0	0
2019-05-25	Ral 439	Ral 439 (E)	(4) F NI
2019-05-25	Ral 439	Ral 439 (E)	(5) M NI
2019-05-25	Ral 439	Ral 439 (E)	(6) Total NI	0	0	0	0	0	0	0	0	0	0	0	0	0	0	0
2019-05-25	Ral 439	Ral 439 (E)	(7) F alive	25	25	25	25	25	25	25	25	25	25	21	21	20	20	20
2019-05-25	Ral 439	Ral 439 (E)	(8) M alive	25	25	25	25	25	25	25	25	23	23	22	22	22	22	22
2019-05-25	Ral 439	Ral 439 (E)	(9) Total alive	50	50	50	50	50	50	50	50	48	48	43	43	42	42	42
2019-05-25	Ral 443	Ral 443 (E)	(1) F cad									2		13		5		1
2019-05-25	Ral 443	Ral 443 (E)	(2) M cad											1		1
2019-05-25	Ral 443	Ral 443 (E)	(3) Total cad	0	0	0	0	0	0	0	0	2	0	14	0	6	0	1
2019-05-25	Ral 443	Ral 443 (E)	(4) F NI			1									1
2019-05-25	Ral 443	Ral 443 (E)	(5) M NI														1
2019-05-25	Ral 443	Ral 443 (E)	(6) Total NI	0	0	1	0	0	0	0	0	0	0	0	1	0	1	0
2019-05-25	Ral 443	Ral 443 (E)	(7) F alive	43	43	42	42	42	42	42	42	40	40	27	26	21	21	20
2019-05-25	Ral 443	Ral 443 (E)	(8) M alive	7	7	7	7	7	7	7	7	7	7	6	6	5	4	4
2019-05-25	Ral 443	Ral 443 (E)	(9) Total alive	50	50	49	49	49	49	49	49	47	47	33	32	26	25	24
2019-05-25	Ral 45	Ral 45 (E)	(1) F cad									2		6		3
2019-05-25	Ral 45	Ral 45 (E)	(2) M cad									2		4
2019-05-25	Ral 45	Ral 45 (E)	(3) Total cad	0	0	0	0	0	0	0	0	4	0	10	0	3	0	0
2019-05-25	Ral 45	Ral 45 (E)	(4) F NI
2019-05-25	Ral 45	Ral 45 (E)	(5) M NI							1
2019-05-25	Ral 45	Ral 45 (E)	(6) Total NI	0	0	0	0	0	0	1	0	0	0	0	0	0	0	0
2019-05-25	Ral 45	Ral 45 (E)	(7) F alive	25	25	25	25	25	25	25	25	23	23	17	17	14	14	14
2019-05-25	Ral 45	Ral 45 (E)	(8) M alive	25	25	25	25	25	25	24	24	22	22	18	18	18	18	18
2019-05-25	Ral 45	Ral 45 (E)	(9) Total alive	50	50	50	50	50	50	49	49	45	45	35	35	32	32	32
2019-05-25	Ral 48	Ral 48 (E)	(1) F cad											8		3
2019-05-25	Ral 48	Ral 48 (E)	(2) M cad									3		12		1
2019-05-25	Ral 48	Ral 48 (E)	(3) Total cad	0	0	0	0	0	0	0	0	3	0	20	0	4	0	0
2019-05-25	Ral 48	Ral 48 (E)	(4) F NI						1
2019-05-25	Ral 48	Ral 48 (E)	(5) M NI				1
2019-05-25	Ral 48	Ral 48 (E)	(6) Total NI	0	0	0	1	0	1	0	0	0	0	0	0	0	0	0
2019-05-25	Ral 48	Ral 48 (E)	(7) F alive	25	25	25	25	25	24	24	24	24	24	16	16	13	13	13
2019-05-25	Ral 48	Ral 48 (E)	(8) M alive	25	25	25	24	24	24	24	24	21	21	9	9	8	8	8
2019-05-25	Ral 48	Ral 48 (E)	(9) Total alive	50	50	50	49	49	48	48	48	45	45	25	25	21	21	21
2019-05-25	Ral 73	Ral 73 (E)	(1) F cad									2		10
2019-05-25	Ral 73	Ral 73 (E)	(2) M cad									2		13
2019-05-25	Ral 73	Ral 73 (E)	(3) Total cad	0	0	0	0	0	0	0	0	4	0	23	0	0	0	0
2019-05-25	Ral 73	Ral 73 (E)	(4) F NI						2							1		1
2019-05-25	Ral 73	Ral 73 (E)	(5) M NI										1		1		1	1
2019-05-25	Ral 73	Ral 73 (E)	(6) Total NI	0	0	0	0	0	2	0	0	0	1	0	1	1	1	2
2019-05-25	Ral 73	Ral 73 (E)	(7) F alive	25	25	25	25	25	23	23	23	21	21	11	11	10	10	9
2019-05-25	Ral 73	Ral 73 (E)	(8) M alive	25	25	25	25	25	25	25	25	23	22	9	8	8	7	6
2019-05-25	Ral 73	Ral 73 (E)	(9) Total alive	50	50	50	50	50	48	48	48	44	43	20	19	18	17	15
2019-05-25	Ral 737	Ral 737 (E)	(1) F cad									3	1	10		1
2019-05-25	Ral 737	Ral 737 (E)	(2) M cad									16		6
2019-05-25	Ral 737	Ral 737 (E)	(3) Total cad	0	0	0	0	0	0	0	0	19	1	16	0	1	0	0
2019-05-25	Ral 737	Ral 737 (E)	(4) F NI					1
2019-05-25	Ral 737	Ral 737 (E)	(5) M NI							1						1
2019-05-25	Ral 737	Ral 737 (E)	(6) Total NI	0	0	0	0	1	0	1	0	0	0	0	0	1	0	0
2019-05-25	Ral 737	Ral 737 (E)	(7) F alive	25	25	25	25	24	24	24	24	21	20	10	10	9	9	9
2019-05-25	Ral 737	Ral 737 (E)	(8) M alive	25	25	25	25	25	25	24	24	8	8	2	2	1	1	1
2019-05-25	Ral 737	Ral 737 (E)	(9) Total alive	50	50	50	50	49	49	48	48	29	28	12	12	10	10	10
2019-05-25	Ral 790	Ral 790 (E)	(1) F cad											7		1		1
2019-05-25	Ral 790	Ral 790 (E)	(2) M cad											2
2019-05-25	Ral 790	Ral 790 (E)	(3) Total cad	0	0	0	0	0	0	0	0	0	0	9	0	1	0	1
2019-05-25	Ral 790	Ral 790 (E)	(4) F NI				2			1
2019-05-25	Ral 790	Ral 790 (E)	(5) M NI														1
2019-05-25	Ral 790	Ral 790 (E)	(6) Total NI	0	0	0	2	0	0	1	0	0	0	0	0	0	1	0
2019-05-25	Ral 790	Ral 790 (E)	(7) F alive	25	25	25	23	23	23	22	22	22	22	15	15	14	14	13
2019-05-25	Ral 790	Ral 790 (E)	(8) M alive	25	25	25	25	25	25	25	25	25	25	23	23	23	22	22
2019-05-25	Ral 790	Ral 790 (E)	(9) Total alive	50	50	50	48	48	48	47	47	47	47	38	38	37	36	35
2019-05-25	Ral 808	Ral 808 (E)	(1) F cad											10	1	4
2019-05-25	Ral 808	Ral 808 (E)	(2) M cad											7
2019-05-25	Ral 808	Ral 808 (E)	(3) Total cad	0	0	0	0	0	0	0	0	0	0	17	1	4	0	0
2019-05-25	Ral 808	Ral 808 (E)	(4) F NI					1		1						1		1
2019-05-25	Ral 808	Ral 808 (E)	(5) M NI
2019-05-25	Ral 808	Ral 808 (E)	(6) Total NI	0	0	0	0	1	0	1	0	0	0	0	0	1	0	1
2019-05-25	Ral 808	Ral 808 (E)	(7) F alive	25	25	25	25	24	24	23	23	23	23	13	12	7	7	6
2019-05-25	Ral 808	Ral 808 (E)	(8) M alive	25	25	25	25	25	25	25	25	25	25	18	18	18	18	18
2019-05-25	Ral 808	Ral 808 (E)	(9) Total alive	50	50	50	50	49	49	48	48	48	48	31	30	25	25	24
2019-05-25	Ral 890	Ral 890 (E)	(1) F cad									1		8		7
2019-05-25	Ral 890	Ral 890 (E)	(2) M cad									2		6	1	1
2019-05-25	Ral 890	Ral 890 (E)	(3) Total cad	0	0	0	0	0	0	0	0	3	0	14	1	8	0	0
2019-05-25	Ral 890	Ral 890 (E)	(4) F NI						1		1		1
2019-05-25	Ral 890	Ral 890 (E)	(5) M NI
2019-05-25	Ral 890	Ral 890 (E)	(6) Total NI	0	0	0	0	0	1	0	1	0	1	0	0	0	0	0
2019-05-25	Ral 890	Ral 890 (E)	(7) F alive	25	25	25	25	25	24	24	23	22	21	13	13	6	6	6
2019-05-25	Ral 890	Ral 890 (E)	(8) M alive	25	25	25	25	25	25	25	25	23	23	17	16	15	15	15
2019-05-25	Ral 890	Ral 890 (E)	(9) Total alive	50	50	50	50	50	49	49	48	45	44	30	29	21	21	21
