# Supplementary material for: Genetic variation for resistance to the specific fly pathogen Entomophthora muscae
Source: Sci Rep. 2020 Aug 31;10:14284. doi: 10.1038/s41598-020-71262-w (PMC7459287; doi:10.1038/s41598-020-71262-w)
Supplement: Supplementary file 2 — Supplementary Table 2. [file 41598_2020_71262_MOESM2_ESM.xlsx]

## Sheet: Sheet1
DGRP	Male Em Average % Mortality at Day 5	Male Em Rank	Female Em Average % Mortality at Day 5	Female Em Rank	Male Ma549 LT50 (Wang et al 2017)	Male Ma549 LT50 Rank	Pa14 LT50 (Wang et al 2017)	Pa14 LT50 Rank	Wolbachia Infection Status (Mackay et al 2012)	Startle Response (Jordan et al 2012)	Negative Geotaxis (Jordan et al 2012)	Paraquat Resistance (Weber et al 2012)	MSB Resistance (Weber et al 2012)	Starvation Resistance (Mackay et al 2012)	Night Sleep Duration (Harbison et al 2014)	Night Bout Number (Harbison et al 2014)	Lifespan Females (Durham et al 2014)	Life Time Fecundity Females (Durham et al 2014)
RAL_38	94.2%	1/20	0.8935	2/20	7.048	1	3.904	44/81	N	70/192	28/192	154/167	109/167	159/203	168/168	16/168	99/189	100/189
RAL_443	90.24%	2/20	0.7953	5/20	6.926	4	6.029	11/81	N	61/192	124/192	71/167	114/167	62/203	150/168	57/168	77/189	42/189
RAL_790	89.23%	3/20	0.8155	4/20	4.07084	180	3.015	64/81	Y	147/192	151/192	26/167	73/167	19/203	95/168	28/168	120/189	170/189
RAL_399	88.67%	4/20	0.6953	10/20	6.858	6	4.459	35/81	N	18/192	27/192	98/167	147/167	158/203	142/168	49/168	165/189	183/189
RAL_45	87.55%	5/20	0.6901	11/20	6.589	10	3.313	52/81	N	91/192	26/192	10/167	131/167	172/203	44/168	105/168	57/189	19/189
RAL_362	87.36%	6/20	0.9083	1/20	6.859	5	5.704	15/81	Y	47/192	79/192	3/167	49/167	8/203	93/168	62/168	33/189	59/189
RAL_105	83.22%	7/20	0.6013	13/20	6.699	7	n/a	n/a	N	23/192	72/192	70/167	166/167	54/203	107/168	22/168	8/189	117/189
RAL_397	80.13%	8/20	0.6704	12/20	3.92372	185	1.663	77/81	Y	n/a	n/a	n/a	n/a	147/203	n/a	n/a	n/a	n/a
RAL_439	79.61%	9/20	0.7771	7/20	3.7315	188	n/a	n/a	N	78/192	53/192	60/167	37/167	162/203	23/168	119/168	n/a	n/a
RAL_310	77.25%	10/20	0.7793	6/20	6.669	8	5.915	13/81	Y	108/192	130/192	85/167	86/167	130/203	155/168	7/168	164/189	107/189
Average Rank		7.3		7.4				24.22		62.22	81.11	71.44	108.22	108	127.89	40.56	92	93.44
Average Rank Percentile		0.365		37%				29.9%		0.3241	0.4224	0.4278	0.648	0.532	0.7613	0.2414	0.4868	0.4944
RAL_890	76.28%	11/20	0.75	8/20	6.622	9	5.213	24/81	Y	86/192	153/192	119/167	78/167	157/203	129/168	24/168	133/189	108/189
RAL_48	72.6%	12/20	0.8423	3/20	7.02	2	6.664	8/81	Y	n/a	n/a	n/a	n/a	28/203	n/a	n/a	n/a	n/a
RAL_335	70.59%	13/20	0.5062	14/20	4.05167	182	3.137	58/81	Y	192/192	190/192	165/167	161/167	61/203	1/168	164/168	90/189	31/189
RAL_332	67.62%	14/20	0.3494	18/20	3.985	184	n/a	n/a	N	74/192	75/192	45/167	110/167	199/203	84/168	102/168	72/189	151/189
RAL_808	67.23%	15/20	0.4929	15/20	6.94683	3	5.63	16/81	N	56/192	91/192	33/167	94/167	152/203	163/168	23/168	92/189	106/189
RAL_73	65.46%	16/20	0.7256	9/20	4.05469	181	3.481	48/81	Y	105/192	158/192	164/167	59/167	53/203	12/168	152/168	102/189	29/189
RAL_321	60.81%	17/20	0.4566	16/20	3.88791	186	3.873	45/81	Y	6/192	84/192	133/167	93/167	112/203	112/168	129/168	n/a	n/a
RAL_381	41.56%	18/20	0.2753	19/20	3.99833	183	n/a	n/a	N	150/192	112/192	126/167	115/167	176/203	64/168	76/168	169/189	127/189
RAL_737	20.64%	19/20	0.3779	17/20	4.08967	179	4.985	26/81	Y	31/192	14/192	25/167	14/167	101/203	75/168	83/168	149/189	137/189
RAL_227	1.6%	20/20	0.0918	20/20	3.75167	187	3.219	56/81	Y	135/192	43/192	75/167	108/167	149/203	45/168	81/168	129/189	142/189
Average Rank		13.7		13.6				53.43		102	97.78	91	85.56	117.9	56.78	103.78	118.71	112.43
Average Rank Percentile		0.685		0.68				0.6596		0.5313	0.5093	0.5449	0.5123	0.5808	0.338	0.6177	0.6281	0.5949
